# Supplementary material for: Assessing the genomic evidence for conserved transcribed pseudogenes under selection
Source: BMC Genomics. 2009 Sep 15;10:435. doi: 10.1186/1471-2164-10-435 (PMC2753554; doi:10.1186/1471-2164-10-435)
Supplement: Additional file 1 — List of transcribed human pseudogenes. Genomic coordinates of the transcribed pseudogenes found in the human genome. [file 1471-2164-10-435-S1.xls]

## Sheet: VEGA
Table 1: List of transcribed human pseudogenes (VEGA dataset)
transcript id	chromosome	coordinate1	coordinate2	strand
OTTHUMT00000001523	1	988319	994598	1
OTTHUMT00000003624	1	8039892	8041110	-1
OTTHUMT00000004950	1	8768849	8769581	-1
OTTHUMT00000005514	1	12908577	12910668	1
OTTHUMT00000005669	1	10973622	10974441	-1
OTTHUMT00000006856	1	11860414	11863050	1
OTTHUMT00000007332	1	16956260	16960935	-1
OTTHUMT00000007952	1	20725069	20725831	1
OTTHUMT00000008281	1	1303907	1304275	1
OTTHUMT00000008572	1	15991878	15992367	1
OTTHUMT00000009770	1	27885747	27886567	-1
OTTHUMT00000011052	1	31733025	31734195	-1
OTTHUMT00000012349	1	27399912	27400551	-1
OTTHUMT00000012466	1	38014929	38017677	1
OTTHUMT00000016988	1	42278855	42279987	1
OTTHUMT00000020179	1	43141490	43142170	1
OTTHUMT00000020904	1	32640297	32641303	-1
OTTHUMT00000021722	1	50643695	50644283	-1
OTTHUMT00000022030	1	47081437	47138693	-1
OTTHUMT00000022045	1	13251736	13253824	-1
OTTHUMT00000022087	1	52491881	52492436	1
OTTHUMT00000022546	1	55460640	55461633	1
OTTHUMT00000022547	1	55605726	55607035	1
OTTHUMT00000022580	1	51800126	51833157	-1
OTTHUMT00000022912	1	52811374	52812076	1
OTTHUMT00000023044	1	59237936	59238754	1
OTTHUMT00000023721	1	45196816	45197654	1
OTTHUMT00000024693	1	53232986	53234286	1
OTTHUMT00000025377	1	68400032	68401361	-1
OTTHUMT00000025913	1	70768797	70769763	1
OTTHUMT00000026357	1	73343063	73344548	1
OTTHUMT00000026726	1	79759353	79760476	1
OTTHUMT00000026844	1	81336540	81337278	-1
OTTHUMT00000026845	1	81446841	81447483	1
OTTHUMT00000026862	1	79293218	79294328	-1
OTTHUMT00000026987	1	75820372	75820828	1
OTTHUMT00000027655	1	84482605	84482848	1
OTTHUMT00000027825	1	58286435	58287551	-1
OTTHUMT00000027927	1	91566514	91567658	1
OTTHUMT00000028004	1	89632180	89632813	1
OTTHUMT00000029384	1	94540184	94541162	1
OTTHUMT00000029426	1	90231740	90232468	-1
OTTHUMT00000029579	1	96685074	96686462	1
OTTHUMT00000029682	1	80521625	80522243	1
OTTHUMT00000030216	1	100569948	100570761	-1
OTTHUMT00000030225	1	100824790	100825513	-1
OTTHUMT00000030360	1	106424902	106425524	-1
OTTHUMT00000030379	1	104497451	104497975	-1
OTTHUMT00000031257	1	108617284	108680272	1
OTTHUMT00000031632	1	108846503	108847600	1
OTTHUMT00000032164	1	109995515	109996238	1
OTTHUMT00000032870	1	114880139	114881984	1
OTTHUMT00000033059	1	111992439	111993689	-1
OTTHUMT00000033089	1	116201108	116201963	-1
OTTHUMT00000033225	1	119057145	119057825	1
OTTHUMT00000033553	1	113267568	113268489	1
OTTHUMT00000033592	1	117893560	117894082	1
OTTHUMT00000034991	1	119778602	119779226	-1
OTTHUMT00000034992	1	119806175	119807167	-1
OTTHUMT00000034999	1	119839985	119840987	-1
OTTHUMT00000036620	1	150187025	150190014	-1
OTTHUMT00000036735	1	120962666	121012114	1
OTTHUMT00000037177	1	63598082	63599438	-1
OTTHUMT00000038369	1	143323623	143324040	-1
OTTHUMT00000038425	1	117984957	117985784	-1
OTTHUMT00000038772	1	147167239	147170339	1
OTTHUMT00000038919	1	144722448	144736665	1
OTTHUMT00000038964	1	24100548	24101814	-1
OTTHUMT00000039106	1	151464180	151465106	1
OTTHUMT00000039415	1	153669593	153670670	1
OTTHUMT00000046026	1	146865088	146865600	-1
OTTHUMT00000051400	1	155960594	155961434	-1
OTTHUMT00000051843	1	156751199	156752339	1
OTTHUMT00000051846	1	156681482	156682428	-1
OTTHUMT00000058341	1	156161479	156166276	1
OTTHUMT00000058350	1	156412264	156414169	-1
OTTHUMT00000059044	1	116877081	116878237	-1
OTTHUMT00000059046	1	117057978	117058980	-1
OTTHUMT00000059064	1	157115160	157119914	1
OTTHUMT00000071455	1	159131394	159132490	1
OTTHUMT00000071457	1	159171951	159172539	1
OTTHUMT00000077414	1	158502753	158503640	-1
OTTHUMT00000082823	1	162592628	162593225	1
OTTHUMT00000082878	1	165032127	165033044	1
OTTHUMT00000083254	1	165398284	165398698	-1
OTTHUMT00000083388	1	111192225	111193086	-1
OTTHUMT00000083694	1	167174329	167174785	1
OTTHUMT00000083821	1	166685523	166687073	-1
OTTHUMT00000083933	1	164258076	164258888	1
OTTHUMT00000083936	1	164055214	164055648	1
OTTHUMT00000084269	1	170984323	170985265	1
OTTHUMT00000084597	1	173280385	173281407	-1
OTTHUMT00000084684	1	174466959	174467589	-1
OTTHUMT00000085561	1	157995584	157996003	1
OTTHUMT00000086266	1	188225287	188228850	-1
OTTHUMT00000086330	1	192424720	192426095	1
OTTHUMT00000086395	1	190482472	190483240	-1
OTTHUMT00000087129	1	148088590	148088964	-1
OTTHUMT00000087433	1	197622892	197624226	1
OTTHUMT00000087882	1	202108325	202109938	-1
OTTHUMT00000088072	1	207412982	207413343	1
OTTHUMT00000088073	1	207472164	207473387	1
OTTHUMT00000088204	1	205405464	205423878	1
OTTHUMT00000088679	1	205147587	205148197	1
OTTHUMT00000089839	1	209682239	209682771	1
OTTHUMT00000089840	1	209900154	209901242	-1
OTTHUMT00000089853	1	213110700	213111682	1
OTTHUMT00000089854	1	212772161	212773433	1
OTTHUMT00000089855	1	212722779	212723353	-1
OTTHUMT00000090053	1	218556632	218557564	-1
OTTHUMT00000090306	1	152091206	152092514	-1
OTTHUMT00000091041	1	180677335	180678107	1
OTTHUMT00000091222	1	222110904	222111712	-1
OTTHUMT00000091224	1	222118051	222119176	-1
OTTHUMT00000091636	1	224692888	224693668	1
OTTHUMT00000091721	1	225747353	225749466	-1
OTTHUMT00000092021	1	222828759	222829714	1
OTTHUMT00000092471	1	16440295	16440480	-1
OTTHUMT00000092552	1	226852611	226853742	1
OTTHUMT00000092648	1	229320200	229320694	-1
OTTHUMT00000092766	1	234339984	234342293	1
OTTHUMT00000095310	1	226369326	226369797	-1
OTTHUMT00000095376	1	236721281	236722567	1
OTTHUMT00000095478	1	236156754	236157528	1
OTTHUMT00000095718	1	238202710	238204167	1
OTTHUMT00000096155	1	241002545	241003028	1
OTTHUMT00000096566	1	240146001	240146469	1
OTTHUMT00000096599	1	226703492	226703945	-1
OTTHUMT00000096639	1	235049557	235050436	1
OTTHUMT00000097526	1	200403802	200425047	1
OTTHUMT00000097605	1	78085381	78087075	1
OTTHUMT00000097694	1	147003313	147003711	-1
OTTHUMT00000097918	1	239228374	239228717	-1
OTTHUMT00000098400	1	245459865	245461803	1
OTTHUMT00000098433	1	147665423	147665803	-1
OTTHUMT00000098632	1	78329771	78330328	1
OTTHUMT00000099028	1	155309673	155311118	1
OTTHUMT00000099178	1	201088742	201094850	-1
OTTHUMT00000099180	1	201147563	201148482	1
OTTHUMT00000099545	1	147356499	147396926	-1
OTTHUMT00000100127	1	201222308	201224333	-1
OTTHUMT00000100614	1	109447257	109448911	-1
OTTHUMT00000101753	1	146019492	146032680	1
OTTHUMT00000109013	1	91772730	91773810	-1
OTTHUMT00000128005	1	153827016	153827677	-1
OTTHUMT00000128051	1	177271066	177271410	-1
OTTHUMT00000128070	1	202041369	202042014	-1
OTTHUMT00000157320	1	159842705	159844631	1
OTTHUMT00000005697	1	15390911	15391928	-1
OTTHUMT00000024696	1	53311370	53311650	-1
OTTHUMT00000030379	1	104497451	104497975	-1
OTTHUMT00000036672	1	150363544	150364180	-1
OTTHUMT00000058341	1	156161479	156166276	1
OTTHUMT00000083573	1	159921254	159921623	1
OTTHUMT00000087022	1	199664726	199665111	1
OTTHUMT00000100127	1	201222308	201224333	-1
OTTHUMT00000263483	3	1922346	1922824	1
OTTHUMT00000264026	3	32207167	32208202	1
OTTHUMT00000264029	3	32275405	32276105	1
OTTHUMT00000264037	3	32524451	32524822	1
OTTHUMT00000264044	3	32769406	32770397	1
OTTHUMT00000264045	3	32802138	32802674	1
OTTHUMT00000264204	3	39374977	39376726	1
OTTHUMT00000264355	3	44889835	44890559	1
OTTHUMT00000265343	3	73060838	73061500	1
OTTHUMT00000265369	3	75756535	75756994	-1
OTTHUMT00000265381	3	76565953	76567149	1
OTTHUMT00000265424	3	90333020	90373910	-1
OTTHUMT00000265470	3	99859251	99862685	1
OTTHUMT00000265515	3	101426784	101427837	1
OTTHUMT00000265809	3	115304789	115305126	-1
OTTHUMT00000265821	3	116480633	116481612	1
OTTHUMT00000265910	3	122695624	122696500	1
OTTHUMT00000266319	3	133376868	133378347	1
OTTHUMT00000266450	3	139082002	139084005	1
OTTHUMT00000266895	3	161302194	161303391	1
OTTHUMT00000266999	3	170909754	170911062	1
OTTHUMT00000267742	3	199330983	199332001	1
OTTHUMT00000267103	3	173626279	173627635	1
OTTHUMT00000133061	5	132351243	132351701	-1
OTTHUMT00000039702	6	3923295	3924332	1
OTTHUMT00000039739	6	5011028	5012215	-1
OTTHUMT00000039740	6	5030906	5031795	1
OTTHUMT00000039745	6	5554459	5555427	-1
OTTHUMT00000039752	6	5917644	5919245	1
OTTHUMT00000039784	6	7461832	7463072	-1
OTTHUMT00000039805	6	10226671	10227471	1
OTTHUMT00000039807	6	10473843	10474801	-1
OTTHUMT00000039901	6	13629477	13630256	1
OTTHUMT00000039936	6	16042992	16043525	1
OTTHUMT00000039941	6	16215832	16216803	1
OTTHUMT00000039949	6	17639104	17639846	-1
OTTHUMT00000039964	6	18471627	18473312	-1
OTTHUMT00000039968	6	19251908	19252370	1
OTTHUMT00000039971	6	19720970	19722245	1
OTTHUMT00000039990	6	21710338	21710579	1
OTTHUMT00000040030	6	25131499	25132667	-1
OTTHUMT00000040120	6	26430083	26430499	-1
OTTHUMT00000040170	6	28168305	28168598	1
OTTHUMT00000040180	6	28293400	28294391	-1
OTTHUMT00000040187	6	28347836	28352852	1
OTTHUMT00000040194	6	28807773	28808660	1
OTTHUMT00000040302	6	35631628	35632019	1
OTTHUMT00000040349	6	36749572	36751025	1
OTTHUMT00000040445	6	39186075	39188706	1
OTTHUMT00000040471	6	40068532	40075950	1
OTTHUMT00000040557	6	42802950	42803416	1
OTTHUMT00000040830	6	49433818	49436052	-1
OTTHUMT00000040889	6	51382838	51383294	-1
OTTHUMT00000040890	6	51509917	51510300	-1
OTTHUMT00000040921	6	52845771	52852697	-1
OTTHUMT00000041049	6	57949066	57950349	-1
OTTHUMT00000041053	6	58401924	58402898	-1
OTTHUMT00000041061	6	58553978	58555266	-1
OTTHUMT00000041079	6	64316572	64317372	-1
OTTHUMT00000041113	6	66555031	66555901	1
OTTHUMT00000041142	6	71374658	71375758	-1
OTTHUMT00000041169	6	72351145	72352330	1
OTTHUMT00000041190	6	73364900	73366083	-1
OTTHUMT00000041205	6	74089281	74089894	1
OTTHUMT00000041313	6	80719441	80720444	-1
OTTHUMT00000041370	6	85196021	85197239	-1
OTTHUMT00000041421	6	87736903	87737630	1
OTTHUMT00000041426	6	87888130	87889125	-1
OTTHUMT00000041434	6	88065209	88066884	1
OTTHUMT00000041627	6	100690661	100691260	1
OTTHUMT00000041655	6	105857021	105857391	-1
OTTHUMT00000041703	6	108359697	108360151	1
OTTHUMT00000041811	6	111351462	111352003	1
OTTHUMT00000041812	6	111474764	111475417	-1
OTTHUMT00000041832	6	111922887	111923609	-1
OTTHUMT00000041882	6	112793599	112795339	-1
OTTHUMT00000041883	6	112789332	112790617	-1
OTTHUMT00000041884	6	112783736	112784609	-1
OTTHUMT00000041889	6	113044598	113045775	-1
OTTHUMT00000041912	6	114512025	114512649	-1
OTTHUMT00000041923	6	116466612	116467351	1
OTTHUMT00000041945	6	116885179	116886212	-1
OTTHUMT00000041986	6	118061562	118072943	1
OTTHUMT00000042026	6	122016648	122017535	1
OTTHUMT00000042027	6	122042817	122043304	-1
OTTHUMT00000042029	6	122221096	122221608	-1
OTTHUMT00000042103	6	126620760	126621179	-1
OTTHUMT00000042108	6	127006479	127007138	1
OTTHUMT00000042179	6	129520367	129521960	-1
OTTHUMT00000042260	6	132971084	132972108	-1
OTTHUMT00000042333	6	135260705	135261582	1
OTTHUMT00000042361	6	135982001	135982981	-1
OTTHUMT00000042367	6	136397348	136397719	-1
OTTHUMT00000042406	6	137906727	137907202	-1
OTTHUMT00000042408	6	138068253	138070031	-1
OTTHUMT00000042467	6	139977268	139978034	-1
OTTHUMT00000042520	6	143853323	143854197	1
OTTHUMT00000042588	6	147165624	147166538	-1
OTTHUMT00000042627	6	149474841	149475501	-1
OTTHUMT00000042660	6	150158274	150158571	1
OTTHUMT00000042662	6	150242810	150244349	1
OTTHUMT00000042682	6	150362917	150367986	-1
OTTHUMT00000042694	6	151190498	151191029	1
OTTHUMT00000042711	6	151588378	151588775	-1
OTTHUMT00000042756	6	153260821	153262136	1
OTTHUMT00000042796	6	154939135	154939905	1
OTTHUMT00000042836	6	157707010	157707943	-1
OTTHUMT00000042871	6	158856625	158857249	-1
OTTHUMT00000042885	6	159262291	159263170	-1
OTTHUMT00000042904	6	159867070	159867550	-1
OTTHUMT00000043068	6	167034572	167036317	-1
OTTHUMT00000043142	6	167910612	167912097	-1
OTTHUMT00000043191	6	168430434	168432879	-1
OTTHUMT00000043283	6	170896629	170896992	1
OTTHUMT00000043366	6	109213585	109214949	-1
OTTHUMT00000043388	6	127045874	127046679	1
OTTHUMT00000043593	6	111286135	111287043	1
OTTHUMT00000076120	6	29565027	29565432	-1
OTTHUMT00000076632	6	29405382	29406817	-1
OTTHUMT00000076641	6	29878951	29879747	-1
OTTHUMT00000040445	6	39186075	39188706	1
OTTHUMT00000041268	6	76377607	76378381	-1
OTTHUMT00000041333	6	82530647	82530939	1
OTTHUMT00000042624	6	149010529	149011423	1
OTTHUMT00000252897	6	30017831	30018823	-1
OTTHUMT00000081861	7	136049158	136050475	1
OTTHUMT00000081871	7	21226359	21227572	-1
OTTHUMT00000081880	7	13878006	13878370	1
OTTHUMT00000081900	7	137739480	137739808	-1
OTTHUMT00000081903	7	27275497	27275855	-1
OTTHUMT00000081917	7	76539002	76539579	-1
OTTHUMT00000081928	7	27467866	27469110	1
OTTHUMT00000081929	7	27497850	27498907	-1
OTTHUMT00000081942	7	138562826	138563104	-1
OTTHUMT00000081952	7	23568608	23570404	-1
OTTHUMT00000081953	7	23591212	23592499	-1
OTTHUMT00000081959	7	77825545	77826108	1
OTTHUMT00000081964	7	74877587	74883628	1
OTTHUMT00000081968	7	72227387	72257414	1
OTTHUMT00000081984	7	24659893	24660170	1
OTTHUMT00000081992	7	89586789	89591411	1
OTTHUMT00000082007	7	30377651	30378878	1
OTTHUMT00000082012	7	25218311	25219104	-1
OTTHUMT00000082055	7	143600469	143610794	-1
OTTHUMT00000082069	7	26928254	26929056	1
OTTHUMT00000082070	7	26988912	26989511	-1
OTTHUMT00000082091	7	91909318	91909729	1
OTTHUMT00000082106	7	43924844	43926180	1
OTTHUMT00000082116	7	32477650	32478543	1
OTTHUMT00000082124	7	149942082	149942785	-1
OTTHUMT00000082136	7	93312037	93312557	1
OTTHUMT00000082137	7	141633559	141636100	-1
OTTHUMT00000082138	7	32550830	32590041	1
OTTHUMT00000082161	7	38661330	38662735	1
OTTHUMT00000082189	7	94205902	94206661	1
OTTHUMT00000082204	7	88106264	88107669	1
OTTHUMT00000082208	7	39615841	39616401	1
OTTHUMT00000082215	7	39802717	39804035	-1
OTTHUMT00000082218	7	39860621	39861180	-1
OTTHUMT00000082219	7	138837740	138839097	1
OTTHUMT00000082251	7	148622617	148623290	1
OTTHUMT00000082266	7	54454631	54455509	1
OTTHUMT00000082267	7	57219631	57222011	-1
OTTHUMT00000082270	7	54691556	54691894	1
OTTHUMT00000082301	7	99416332	99423094	1
OTTHUMT00000082313	7	151770561	151770965	1
OTTHUMT00000082317	7	96667960	96668693	-1
OTTHUMT00000082321	7	57488212	57488941	1
OTTHUMT00000082324	7	46003667	46004192	-1
OTTHUMT00000082326	7	46005748	46006893	-1
OTTHUMT00000082343	7	152076990	152077753	1
OTTHUMT00000082366	7	47962915	47963325	1
OTTHUMT00000082391	7	63279592	63280325	1
OTTHUMT00000082408	7	48856568	48858135	-1
OTTHUMT00000082463	7	106088189	106088470	-1
OTTHUMT00000082495	7	102182835	102183613	1
OTTHUMT00000082520	7	124178352	124178596	-1
OTTHUMT00000082536	7	63006779	63008265	-1
OTTHUMT00000082537	7	124460745	124462591	1
OTTHUMT00000082539	7	124727797	124728168	-1
OTTHUMT00000082554	7	63028954	63029781	1
OTTHUMT00000082555	7	64162809	64171658	1
OTTHUMT00000082569	7	118377678	118378572	-1
OTTHUMT00000082583	7	63198127	63218357	1
OTTHUMT00000082601	7	120478319	120478802	1
OTTHUMT00000082616	7	130577891	130578298	1
OTTHUMT00000082655	7	4991149	4995339	1
OTTHUMT00000082684	7	128339953	128341334	-1
OTTHUMT00000082689	7	5127408	5133903	-1
OTTHUMT00000082706	7	65607581	65608645	-1
OTTHUMT00000082717	7	128483309	128484057	1
OTTHUMT00000082741	7	66017003	66017349	1
OTTHUMT00000082784	7	134779750	134780217	1
OTTHUMT00000082041	7	36085065	36085392	-1
OTTHUMT00000082178	7	98674388	98742365	1
OTTHUMT00000082300	7	156677823	156678284	1
OTTHUMT00000082366	7	47962915	47963325	1
OTTHUMT00000082408	7	48856568	48858135	-1
OTTHUMT00000082559	7	44014891	44019856	-1
OTTHUMT00000082595	7	102088929	102093896	-1
OTTHUMT00000257677	8	123850694	123851622	1
OTTHUMT00000272932	8	5693627	5694622	1
OTTHUMT00000273016	8	6743809	6744400	-1
OTTHUMT00000273090	8	11150939	11151522	1
OTTHUMT00000273174	8	7785774	7787630	-1
OTTHUMT00000273182	8	12022635	12024125	-1
OTTHUMT00000273221	8	12067117	12073492	-1
OTTHUMT00000273322	8	18285033	18285707	-1
OTTHUMT00000273612	8	23396407	23396992	-1
OTTHUMT00000273613	8	23548277	23548965	-1
OTTHUMT00000273618	8	26292586	26296387	-1
OTTHUMT00000273758	8	37071862	37072431	1
OTTHUMT00000273812	8	36865155	36866035	1
OTTHUMT00000273827	8	30226572	30227210	-1
OTTHUMT00000273836	8	31196952	31198042	-1
OTTHUMT00000273894	8	41487917	41489267	1
OTTHUMT00000274014	8	43243602	43246417	-1
OTTHUMT00000274169	8	66452411	66452901	1
OTTHUMT00000274179	8	81375668	81376268	1
OTTHUMT00000274248	8	62653268	62655046	1
OTTHUMT00000274386	8	50815172	50816434	-1
OTTHUMT00000274392	8	57551584	57553387	-1
OTTHUMT00000274395	8	63218424	63219901	-1
OTTHUMT00000274431	8	81340275	81340945	-1
OTTHUMT00000274646	8	79834004	79837222	-1
OTTHUMT00000274789	8	94727470	94729058	1
OTTHUMT00000274799	8	125223319	125224931	1
OTTHUMT00000274800	8	125233346	125233865	1
OTTHUMT00000274815	8	106092511	106092969	1
OTTHUMT00000274824	8	134407422	134407878	1
OTTHUMT00000275128	8	109212498	109213518	-1
OTTHUMT00000275139	8	90493966	90496416	-1
OTTHUMT00000275147	8	99985536	99987074	-1
OTTHUMT00000275156	8	107778831	107779477	-1
OTTHUMT00000275164	8	119843194	119843619	-1
OTTHUMT00000275572	8	136060327	136060704	-1
OTTHUMT00000276003	8	12075328	12078067	1
OTTHUMT00000276029	8	94930965	94931481	1
OTTHUMT00000276044	8	75056914	75057260	1
OTTHUMT00000315814	8	6804221	6805093	-1
OTTHUMT00000315815	8	6813073	6814045	-1
OTTHUMT00000317232	8	7393985	7396994	-1
OTTHUMT00000318948	8	6851225	6852321	-1
OTTHUMT00000318955	8	7186758	7187874	1
OTTHUMT00000274148	8	49459705	49460183	1
OTTHUMT00000036916	9	40469774	40471174	1
OTTHUMT00000036943	9	43339983	43341306	1
OTTHUMT00000036946	9	46861157	46862519	-1
OTTHUMT00000036969	9	41766064	41767426	1
OTTHUMT00000036970	9	41789224	41790556	-1
OTTHUMT00000036971	9	41044832	41046155	-1
OTTHUMT00000036972	9	41018804	41020127	1
OTTHUMT00000037046	9	43152897	43159020	1
OTTHUMT00000037068	9	42999838	43000738	1
OTTHUMT00000037274	9	40802904	40803390	1
OTTHUMT00000037734	9	44110443	44115723	-1
OTTHUMT00000037744	9	44087902	44094010	1
OTTHUMT00000051479	9	467856	468349	1
OTTHUMT00000051533	9	2865449	2866427	-1
OTTHUMT00000051583	9	4771475	4772078	-1
OTTHUMT00000051603	9	5081093	5081600	1
OTTHUMT00000051702	9	7587823	7588371	1
OTTHUMT00000051724	9	10819752	10820308	-1
OTTHUMT00000051739	9	13976174	13977908	1
OTTHUMT00000051742	9	14058931	14059411	1
OTTHUMT00000051754	9	14911341	14912328	-1
OTTHUMT00000051895	9	21221265	21221852	-1
OTTHUMT00000051912	9	21685175	21686948	1
OTTHUMT00000051949	9	23671892	23672660	1
OTTHUMT00000051975	9	27598385	27600743	-1
OTTHUMT00000051987	9	30763462	30764730	1
OTTHUMT00000051997	9	32323455	32324352	-1
OTTHUMT00000052398	9	35933207	35933931	-1
OTTHUMT00000052495	9	38468468	38469347	1
OTTHUMT00000052505	9	38633039	38633765	1
OTTHUMT00000052509	9	39144072	39145476	1
OTTHUMT00000129796	9	65821791	65823155	-1
OTTHUMT00000142991	9	39621027	39622389	1
OTTHUMT00000143117	9	43937823	43938722	1
OTTHUMT00000143119	9	43959592	43960587	-1
OTTHUMT00000143128	9	44498934	44500281	1
OTTHUMT00000143873	9	43052925	43053753	-1
OTTHUMT00000144673	9	42481158	42482066	-1
OTTHUMT00000051909	9	21445483	21446044	1
OTTHUMT00000046530	10	5154279	5167418	-1
OTTHUMT00000046540	10	5307136	5320433	-1
OTTHUMT00000046579	10	5943777	5944563	-1
OTTHUMT00000046644	10	6153483	6153887	-1
OTTHUMT00000046726	10	8243229	8244161	1
OTTHUMT00000046730	10	8595656	8597075	-1
OTTHUMT00000046732	10	8701902	8702577	1
OTTHUMT00000046736	10	9803932	9806385	-1
OTTHUMT00000046825	10	13238690	13240142	-1
OTTHUMT00000046909	10	14805176	14806060	-1
OTTHUMT00000047085	10	19064680	19067566	1
OTTHUMT00000047353	10	28765136	28766013	1
OTTHUMT00000047421	10	30693345	30703321	-1
OTTHUMT00000047422	10	30709109	30709997	1
OTTHUMT00000047470	10	32431456	32432227	-1
OTTHUMT00000047513	10	33386549	33387341	-1
OTTHUMT00000047577	10	36026234	36026971	1
OTTHUMT00000047586	10	37273045	37273672	-1
OTTHUMT00000047600	10	37851945	37873635	1
OTTHUMT00000047674	10	42335149	42336500	-1
OTTHUMT00000047714	10	43420297	43421705	-1
OTTHUMT00000047841	10	46691228	46692348	-1
OTTHUMT00000047842	10	46650101	46661940	-1
OTTHUMT00000047853	10	46799733	46840462	1
OTTHUMT00000047856	10	47064385	47065657	1
OTTHUMT00000047873	10	47485766	47487329	1
OTTHUMT00000047908	10	48600168	48601279	-1
OTTHUMT00000047912	10	48887904	48909749	-1
OTTHUMT00000048016	10	51009444	51009776	1
OTTHUMT00000048062	10	51694744	51696581	1
OTTHUMT00000048075	10	52088295	52090238	1
OTTHUMT00000048078	10	52109357	52116092	1
OTTHUMT00000048106	10	53818878	53819254	-1
OTTHUMT00000048107	10	53840901	53843258	1
OTTHUMT00000048123	10	57097113	57098092	-1
OTTHUMT00000048154	10	60566391	60567948	-1
OTTHUMT00000048255	10	64651921	64652811	1
OTTHUMT00000048287	10	69180048	69180989	1
OTTHUMT00000048373	10	70452540	70453628	1
OTTHUMT00000048768	10	76174150	76174471	-1
OTTHUMT00000048857	10	79160530	79164533	1
OTTHUMT00000048996	10	81433020	81435395	1
OTTHUMT00000049010	10	81620111	81623639	-1
OTTHUMT00000049026	10	81790363	81790779	-1
OTTHUMT00000049098	10	82525901	82527824	-1
OTTHUMT00000049100	10	82886276	82887071	-1
OTTHUMT00000049247	10	90367960	90368671	-1
OTTHUMT00000049362	10	92902342	92903086	-1
OTTHUMT00000049373	10	93416517	93417519	-1
OTTHUMT00000049416	10	94856619	94857130	-1
OTTHUMT00000049557	10	97344345	97345119	1
OTTHUMT00000049675	10	99058885	99059705	-1
OTTHUMT00000049856	10	101864164	101864970	-1
OTTHUMT00000050106	10	104587758	104595220	-1
OTTHUMT00000050119	10	104965456	104966547	1
OTTHUMT00000050331	10	112200377	112200988	1
OTTHUMT00000050619	10	120682176	120682797	-1
OTTHUMT00000047911	10	48926247	48938066	-1
OTTHUMT00000048350	10	69929295	69929731	1
OTTHUMT00000050424	10	115232365	115232862	1
OTTHUMT00000050712	10	122882520	122883255	1
OTTHUMT00000105391	11	1780695	1781901	-1
OTTHUMT00000142958	11	5332498	5333384	1
OTTHUMT00000142966	11	5340421	5340655	1
OTTHUMT00000143352	11	5496247	5502761	-1
OTTHUMT00000143375	11	5549053	5549998	-1
OTTHUMT00000263265	12	123985979	123986353	-1
OTTHUMT00000259653	12	4077053	4079198	1
OTTHUMT00000259762	12	6389023	6389442	-1
OTTHUMT00000259973	12	9080208	9081386	1
OTTHUMT00000259982	12	9685533	9687508	1
OTTHUMT00000260133	12	11121179	11122108	-1
OTTHUMT00000260190	12	13045703	13047028	1
OTTHUMT00000260291	12	19500165	19501910	-1
OTTHUMT00000260576	12	40966980	40968626	1
OTTHUMT00000261744	12	60559302	60560811	1
OTTHUMT00000261918	12	69351923	69353068	1
OTTHUMT00000261983	12	75055172	75056560	1
OTTHUMT00000261985	12	75517253	75518404	1
OTTHUMT00000262000	12	75675032	75675991	1
OTTHUMT00000262182	12	93341382	93342891	-1
OTTHUMT00000262184	12	93752331	93752965	1
OTTHUMT00000262286	12	97371749	97375054	-1
OTTHUMT00000043976	13	18137375	18139361	1
OTTHUMT00000044015	13	18821276	18880102	1
OTTHUMT00000044091	13	20420433	20421738	-1
OTTHUMT00000044100	13	20566457	20566853	-1
OTTHUMT00000044136	13	22176878	22178345	-1
OTTHUMT00000044139	13	22309165	22310019	-1
OTTHUMT00000044255	13	26049023	26049812	1
OTTHUMT00000044323	13	28070970	28072189	1
OTTHUMT00000044366	13	30011734	30015598	-1
OTTHUMT00000044368	13	30025807	30026830	1
OTTHUMT00000044519	13	36212178	36213060	1
OTTHUMT00000044545	13	36410537	36411631	-1
OTTHUMT00000044547	13	36398736	36399310	-1
OTTHUMT00000044583	13	37465222	37466857	-1
OTTHUMT00000044603	13	38394864	38408336	-1
OTTHUMT00000044741	13	44066994	44068218	1
OTTHUMT00000044773	13	44862488	44863402	-1
OTTHUMT00000044776	13	44908257	44908796	1
OTTHUMT00000044783	13	45143981	45144527	1
OTTHUMT00000044785	13	45159684	45160605	-1
OTTHUMT00000044815	13	45742213	45742753	1
OTTHUMT00000044837	13	47235596	47236742	1
OTTHUMT00000044898	13	48682559	48684431	-1
OTTHUMT00000044945	13	49362728	49365135	1
OTTHUMT00000044964	13	49644226	49645318	1
OTTHUMT00000045029	13	50932662	50933533	1
OTTHUMT00000045099	13	52089694	52109582	1
OTTHUMT00000045103	13	51994768	52059042	1
OTTHUMT00000045158	13	58000750	58003161	1
OTTHUMT00000045181	13	60109023	60110232	-1
OTTHUMT00000045213	13	66738978	66739839	-1
OTTHUMT00000045225	13	68457191	68458197	1
OTTHUMT00000045234	13	70395797	70396588	1
OTTHUMT00000045280	13	74710081	74712433	-1
OTTHUMT00000045321	13	76453311	76454052	-1
OTTHUMT00000045364	13	78321367	78323344	1
OTTHUMT00000045395	13	82295267	82296272	1
OTTHUMT00000045435	13	89680639	89681937	1
OTTHUMT00000045442	13	90722336	90722832	-1
OTTHUMT00000045564	13	98640834	98641246	-1
OTTHUMT00000045660	13	100206806	100207314	-1
OTTHUMT00000045671	13	101252229	101252839	1
OTTHUMT00000045731	13	106113786	106114196	1
OTTHUMT00000045792	13	110387107	110390132	1
OTTHUMT00000071518	14	81197529	81199386	1
OTTHUMT00000071645	14	19207097	19208219	1
OTTHUMT00000071744	14	34927013	34928099	-1
OTTHUMT00000071757	14	22833625	22834849	1
OTTHUMT00000071774	14	35050724	35052063	-1
OTTHUMT00000071797	14	35592794	35594314	-1
OTTHUMT00000071947	14	38265930	38267716	1
OTTHUMT00000072001	14	38908805	38909584	-1
OTTHUMT00000072079	14	57166397	57168766	1
OTTHUMT00000072172	14	44427406	44427996	-1
OTTHUMT00000072223	14	58363506	58365022	-1
OTTHUMT00000072228	14	58671602	58672926	-1
OTTHUMT00000072394	14	99500552	99501914	1
OTTHUMT00000073256	14	24963961	24971287	-1
OTTHUMT00000073387	14	30650505	30651230	-1
OTTHUMT00000073572	14	88642821	88648989	-1
OTTHUMT00000073616	14	34233127	34233587	1
OTTHUMT00000073625	14	34279247	34279841	-1
OTTHUMT00000074012	14	20700511	20701747	1
OTTHUMT00000074116	14	53527568	53528463	-1
OTTHUMT00000074160	14	21101728	21103849	1
OTTHUMT00000074230	14	65437243	65437921	-1
OTTHUMT00000074478	14	94167851	94171468	1
OTTHUMT00000074738	14	69781298	69784837	-1
OTTHUMT00000071757	14	22833625	22834849	1
OTTHUMT00000071948	14	38375773	38378083	1
OTTHUMT00000269948	15	78023919	78024974	1
OTTHUMT00000269952	15	34696582	34698759	1
OTTHUMT00000269953	15	76910579	76910914	1
OTTHUMT00000269955	15	80541695	80543573	1
OTTHUMT00000269970	15	41018743	41019869	-1
OTTHUMT00000270011	15	47444614	47446173	-1
OTTHUMT00000270020	15	30916477	30916819	-1
OTTHUMT00000270026	15	29843637	29847696	-1
OTTHUMT00000270027	15	30575493	30579834	-1
OTTHUMT00000270043	15	75958066	75987633	1
OTTHUMT00000270046	15	34895765	34897690	-1
OTTHUMT00000270050	15	76740405	76741005	-1
OTTHUMT00000270063	15	90020955	90021414	1
OTTHUMT00000270115	15	18693887	18742179	-1
OTTHUMT00000270124	15	19267760	19270174	-1
OTTHUMT00000270154	15	20333601	20341394	-1
OTTHUMT00000270166	15	20833705	20929651	-1
OTTHUMT00000270182	15	21050781	21052803	-1
OTTHUMT00000270339	15	28894770	28923649	1
OTTHUMT00000270391	15	76055444	76072457	1
OTTHUMT00000270399	15	48496887	48498179	1
OTTHUMT00000270412	15	28302489	28305056	1
OTTHUMT00000270421	15	35570184	35570660	1
OTTHUMT00000270433	15	40651417	40651920	1
OTTHUMT00000270434	15	43295035	43295479	1
OTTHUMT00000270435	15	47051290	47052850	1
OTTHUMT00000270436	15	47874227	47875583	1
OTTHUMT00000270447	15	56949150	56949659	1
OTTHUMT00000270451	15	61032425	61034099	1
OTTHUMT00000270456	15	68938021	68938854	1
OTTHUMT00000270458	15	73826168	73826849	1
OTTHUMT00000270460	15	77315729	77317643	1
OTTHUMT00000271348	15	49938676	49940781	-1
OTTHUMT00000271358	15	77747742	77748470	-1
OTTHUMT00000271364	15	32453074	32453684	-1
OTTHUMT00000271367	15	33200824	33201577	-1
OTTHUMT00000271371	15	38391762	38392782	-1
OTTHUMT00000271394	15	51016631	51018007	-1
OTTHUMT00000271399	15	55326182	55327532	-1
OTTHUMT00000271406	15	57951003	57953000	-1
OTTHUMT00000271408	15	62607922	62608923	-1
OTTHUMT00000271439	15	73401025	73402101	-1
OTTHUMT00000271441	15	75058429	75059847	-1
OTTHUMT00000271445	15	77635938	77639864	-1
OTTHUMT00000271446	15	79196940	79197745	-1
OTTHUMT00000271468	15	29532108	29533754	-1
OTTHUMT00000271648	15	41778869	41797753	-1
OTTHUMT00000271825	15	57632043	57632614	-1
OTTHUMT00000272080	15	70458550	70459194	-1
OTTHUMT00000272307	15	81504124	81504740	1
OTTHUMT00000272409	15	95101269	95102906	1
OTTHUMT00000272581	15	93199698	93201221	1
OTTHUMT00000272604	15	83525448	83526318	-1
OTTHUMT00000272613	15	87539459	87546016	-1
OTTHUMT00000272619	15	94785803	94786550	-1
OTTHUMT00000272870	15	99266996	99270904	1
OTTHUMT00000134177	16	19336	28321	-1
OTTHUMT00000255650	16	32797528	32804323	-1
OTTHUMT00000130513	17	16460887	16461920	-1
OTTHUMT00000131098	17	16640079	16646466	1
OTTHUMT00000131111	17	16674038	16676792	-1
OTTHUMT00000131454	17	18284024	18286773	1
OTTHUMT00000131969	17	18357324	18363713	-1
OTTHUMT00000132374	17	19599285	19600114	1
OTTHUMT00000132428	17	20587238	20598433	-1
OTTHUMT00000132431	17	20628550	20629632	1
OTTHUMT00000253226	17	20363426	20367652	-1
OTTHUMT00000255426	17	59739408	59739782	-1
OTTHUMT00000255437	17	57022676	57023323	-1
OTTHUMT00000256222	17	25918527	25922689	-1
OTTHUMT00000256305	17	20684952	20688162	1
OTTHUMT00000280712	17	809024	809417	1
OTTHUMT00000280816	17	32574245	32575328	-1
OTTHUMT00000281077	17	22631635	22632045	1
OTTHUMT00000281322	17	30849357	30850659	1
OTTHUMT00000281354	17	22433797	22435191	-1
OTTHUMT00000281534	17	27461322	27463765	-1
OTTHUMT00000281558	17	29388442	29391001	-1
OTTHUMT00000281583	17	30727957	30728810	-1
OTTHUMT00000281588	17	30810517	30811684	-1
OTTHUMT00000281999	17	35849185	35849692	-1
OTTHUMT00000282534	17	41019013	41020598	1
OTTHUMT00000282723	17	45371485	45372184	1
OTTHUMT00000282815	17	48866402	48868291	1
OTTHUMT00000282858	17	52477877	52478802	1
OTTHUMT00000282936	17	55317158	55317800	1
OTTHUMT00000283086	17	62651306	62651672	1
OTTHUMT00000283266	17	41692170	41693749	-1
OTTHUMT00000283630	17	55865793	55866355	-1
OTTHUMT00000283672	17	59041443	59042278	-1
OTTHUMT00000284223	17	63641649	63643340	-1
OTTHUMT00000284637	17	19955702	19957983	1
OTTHUMT00000284650	17	20433198	20436378	1
OTTHUMT00000284651	17	20456557	20457910	1
OTTHUMT00000284672	17	21348436	21349023	1
OTTHUMT00000284865	17	3090720	3091658	1
OTTHUMT00000285157	17	7598430	7598893	1
OTTHUMT00000285207	17	8405252	8405708	1
OTTHUMT00000285230	17	11405799	11408106	1
OTTHUMT00000285345	17	17266653	17299446	1
OTTHUMT00000285511	17	2436372	2437887	-1
OTTHUMT00000285613	17	4554839	4555261	-1
OTTHUMT00000286203	17	60380257	60383587	1
OTTHUMT00000286265	17	30757816	30760901	-1
OTTHUMT00000284223	17	63641649	63643340	-1
OTTHUMT00000286203	17	60380257	60383587	1
OTTHUMT00000146071	18	12065202	12066056	-1
OTTHUMT00000146091	18	12182199	12182921	-1
OTTHUMT00000146121	18	12893530	12912830	1
OTTHUMT00000146168	18	14381915	14407175	-1
OTTHUMT00000146268	18	2642704	2643258	-1
OTTHUMT00000146286	18	10613872	10614303	-1
OTTHUMT00000146287	18	10626667	10627401	1
OTTHUMT00000146335	18	2935179	2936534	-1
OTTHUMT00000146352	18	3967566	3968609	-1
OTTHUMT00000146395	18	7124929	7125818	1
OTTHUMT00000147287	18	27909848	27910233	-1
OTTHUMT00000147288	18	27797730	27806128	1
OTTHUMT00000147350	18	64096006	64096466	-1
OTTHUMT00000147432	18	22089660	22090319	-1
OTTHUMT00000147439	18	22433368	22435319	1
OTTHUMT00000147453	18	16953121	16953649	-1
OTTHUMT00000147505	18	18420423	18421186	1
OTTHUMT00000147528	18	24485693	24487172	1
OTTHUMT00000147588	18	45275514	45277343	-1
OTTHUMT00000147618	18	19543785	19544246	-1
OTTHUMT00000147733	18	20356409	20356797	-1
OTTHUMT00000147735	18	27796139	27797579	1
OTTHUMT00000147786	18	28345934	28347991	1
OTTHUMT00000147843	18	50562977	50563812	1
OTTHUMT00000147853	18	31675721	31676577	1
OTTHUMT00000147971	18	55642187	55642607	1
OTTHUMT00000147978	18	55832851	55835676	-1
OTTHUMT00000147981	18	56014767	56016389	1
OTTHUMT00000147985	18	56420303	56458085	1
OTTHUMT00000148019	18	58260222	58261770	1
OTTHUMT00000148057	18	59315202	59315610	1
OTTHUMT00000141149	19	59912198	59916546	1
OTTHUMT00000077550	20	1445405	1486299	-1
OTTHUMT00000077914	20	6129636	6130838	-1
OTTHUMT00000077995	20	10314427	10316454	1
OTTHUMT00000078155	20	18148757	18149156	1
OTTHUMT00000078253	20	21043364	21043838	1
OTTHUMT00000078276	20	21430033	21430606	1
OTTHUMT00000078359	20	23917929	23919084	1
OTTHUMT00000078564	20	29859967	29860213	-1
OTTHUMT00000078656	20	31098984	31099619	-1
OTTHUMT00000078764	20	32173937	32174757	1
OTTHUMT00000078769	20	32297420	32298004	-1
OTTHUMT00000079280	20	40059185	40061451	-1
OTTHUMT00000079659	20	48006689	48007976	1
OTTHUMT00000256902	20	25027741	25028564	1
OTTHUMT00000078276	20	21430033	21430606	1
OTTHUMT00000078564	20	29859967	29860213	-1
OTTHUMT00000128244	21	30642264	30642795	-1
OTTHUMT00000157500	21	10202791	10203686	-1
OTTHUMT00000157664	21	13678441	13721965	-1
OTTHUMT00000157667	21	13970214	13971308	1
OTTHUMT00000157669	21	14056530	14058524	1
OTTHUMT00000157742	21	14120888	14121819	1
OTTHUMT00000170847	21	20719132	20720389	-1
OTTHUMT00000171050	21	23684450	23685188	1
OTTHUMT00000171192	21	25656006	25656616	1
OTTHUMT00000194416	21	36181363	36181975	1
OTTHUMT00000194646	21	36589341	36589870	-1
OTTHUMT00000075105	22	15688364	15690225	1
OTTHUMT00000075200	22	18159797	18160686	1
OTTHUMT00000075253	22	28772316	28773182	-1
OTTHUMT00000075340	22	25148034	25149159	-1
OTTHUMT00000075408	22	19966452	19969010	1
OTTHUMT00000075426	22	14501848	14505167	1
OTTHUMT00000075454	22	20987588	20994775	1
OTTHUMT00000075477	22	22973909	22975448	-1
OTTHUMT00000075595	22	39799514	39801199	-1
OTTHUMT00000075632	22	14744740	14746867	1
OTTHUMT00000075820	22	21934030	21937191	1
OTTHUMT00000315825	22	15905762	15908332	1
OTTHUMT00000320577	22	19749749	19754386	1
OTTHUMT00000075125	22	29931303	29931515	-1
OTTHUMT00000075471	22	45205479	45207537	-1
OTTHUMT00000075473	22	24075154	24076510	1
OTTHUMT00000075766	22	41517760	41520265	1
OTTHUMT00000055676	X	6350133	6350742	-1
OTTHUMT00000055699	X	8908466	8910546	-1
OTTHUMT00000055759	X	11632164	11633631	-1
OTTHUMT00000055959	X	18793810	18794593	1
OTTHUMT00000056045	X	23126377	23126728	1
OTTHUMT00000056110	X	24957583	24958273	1
OTTHUMT00000056116	X	25122419	25123245	-1
OTTHUMT00000056127	X	26151941	26152696	1
OTTHUMT00000056131	X	26614064	26615993	1
OTTHUMT00000056149	X	27760213	27761242	1
OTTHUMT00000056152	X	28587103	28587507	-1
OTTHUMT00000056207	X	34315760	34316502	1
OTTHUMT00000056219	X	36139134	36139673	1
OTTHUMT00000056246	X	40821196	40821947	1
OTTHUMT00000056307	X	43773522	43775111	1
OTTHUMT00000056316	X	44220217	44221612	-1
OTTHUMT00000056322	X	44485277	44486154	1
OTTHUMT00000056343	X	45376481	45377922	-1
OTTHUMT00000056344	X	45475185	45476121	1
OTTHUMT00000056350	X	45727744	45728743	1
OTTHUMT00000056351	X	45803130	45803907	-1
OTTHUMT00000056352	X	46032395	46033507	-1
OTTHUMT00000056354	X	46162829	46164458	-1
OTTHUMT00000056355	X	46184094	46185090	-1
OTTHUMT00000056432	X	47462345	47463442	-1
OTTHUMT00000056449	X	47585306	47586045	-1
OTTHUMT00000056571	X	50690854	50691288	-1
OTTHUMT00000056652	X	52517852	52518410	-1
OTTHUMT00000056884	X	56004366	56005640	1
OTTHUMT00000056924	X	57809478	57810450	1
OTTHUMT00000056927	X	58027845	58029292	1
OTTHUMT00000056955	X	63759722	63761174	1
OTTHUMT00000056992	X	65192154	65193154	-1
OTTHUMT00000056993	X	65211402	65212914	-1
OTTHUMT00000057001	X	65634315	65635991	1
OTTHUMT00000057207	X	71864527	71865371	-1
OTTHUMT00000057226	X	72411346	72412039	1
OTTHUMT00000057254	X	73339394	73341202	1
OTTHUMT00000057262	X	73512685	73513445	-1
OTTHUMT00000057282	X	74520906	74521388	1
OTTHUMT00000057287	X	74877391	74883471	-1
OTTHUMT00000057328	X	78465599	78467329	1
OTTHUMT00000057402	X	85226375	85228000	-1
OTTHUMT00000057445	X	92363873	92366670	-1
OTTHUMT00000057474	X	98861014	98862703	-1
OTTHUMT00000057477	X	99297537	99298428	-1
OTTHUMT00000057493	X	99941947	99942429	-1
OTTHUMT00000057494	X	99942822	99944702	1
OTTHUMT00000057611	X	101314728	101326650	1
OTTHUMT00000057622	X	101688321	101689797	-1
OTTHUMT00000057750	X	103069396	103070217	1
OTTHUMT00000057766	X	103778547	103779337	-1
OTTHUMT00000057834	X	106481541	106482729	-1
OTTHUMT00000057836	X	106558513	106559371	1
OTTHUMT00000057895	X	108983197	108983770	1
OTTHUMT00000057928	X	110749561	110751373	-1
OTTHUMT00000057930	X	110754060	110754610	-1
OTTHUMT00000057982	X	115088764	115089699	1
OTTHUMT00000058008	X	117787787	117788848	1
OTTHUMT00000058012	X	117895877	117897176	-1
OTTHUMT00000058087	X	119228337	119230556	-1
OTTHUMT00000058120	X	119886493	119887689	-1
OTTHUMT00000058136	X	120825232	120825730	-1
OTTHUMT00000058149	X	122523174	122524498	1
OTTHUMT00000058180	X	124288430	124289551	-1
OTTHUMT00000058197	X	127402588	127403444	1
OTTHUMT00000058199	X	127676165	127677449	1
OTTHUMT00000058201	X	128003194	128004841	-1
OTTHUMT00000058311	X	131091800	131093061	-1
OTTHUMT00000058360	X	133233983	133235354	1
OTTHUMT00000058388	X	133923407	133924001	-1
OTTHUMT00000058413	X	134394551	134400225	1
OTTHUMT00000058527	X	136570344	136572067	1
OTTHUMT00000058609	X	141088318	141089441	-1
OTTHUMT00000058610	X	141109804	141110942	-1
OTTHUMT00000058632	X	144519428	144521585	1
OTTHUMT00000058670	X	147353920	147354637	1
OTTHUMT00000058709	X	148538648	148539598	-1
OTTHUMT00000058731	X	149033267	149035409	1
OTTHUMT00000058732	X	149149953	149151774	-1
OTTHUMT00000060648	X	38223412	38224110	1
OTTHUMT00000060649	X	38228949	38229461	-1
OTTHUMT00000060836	X	49316401	49320231	-1
OTTHUMT00000060871	X	149912632	149913222	1
OTTHUMT00000060915	X	151033727	151034668	-1
OTTHUMT00000060920	X	151398705	151400152	1
OTTHUMT00000061164	X	153462383	153463455	1
OTTHUMT00000080879	X	37249478	37250028	1
OTTHUMT00000095188	X	55322997	55331843	1
OTTHUMT00000109357	X	49316398	49320234	1
OTTHUMT00000088606	Y	16137188	16183303	1

## Sheet: Pseudogene.org
Table 2: List of transcribed human pseudogenes (pseudogene.org annotation)
associated id	chromosome	coordinate1	coordinate2	strand
urn:lsid:pseudogene.org:9606.Pseudogene:119202	1	141766384	141768755	1
urn:lsid:pseudogene.org:9606.Pseudogene:119210	1	142218117	142220484	1
urn:lsid:pseudogene.org:9606.Pseudogene:119260	1	144722445	144735734	1
urn:lsid:pseudogene.org:9606.Pseudogene:119270	1	146019489	146032781	1
urn:lsid:pseudogene.org:9606.Pseudogene:119277	1	147303061	147334206	1
urn:lsid:pseudogene.org:9606.Pseudogene:15230	1	108617284	108680268	1
urn:lsid:pseudogene.org:9606.Pseudogene:15241	1	110828053	110831228	1
urn:lsid:pseudogene.org:9606.Pseudogene:15324	1	152034529	152040681	1
urn:lsid:pseudogene.org:9606.Pseudogene:15724	1	51800144	51808011	-1
urn:lsid:pseudogene.org:9606.Pseudogene:15754	1	65814401	65816651	-1
urn:lsid:pseudogene.org:9606.Pseudogene:15830	1	109447591	109448909	-1
urn:lsid:pseudogene.org:9606.Pseudogene:15868	1	120999818	121008233	1
urn:lsid:pseudogene.org:9606.Pseudogene:15948	1	161658842	161659524	-1
urn:lsid:pseudogene.org:9606.Pseudogene:16031	1	202108430	202109998	-1
urn:lsid:pseudogene.org:9606.Pseudogene:16060	1	218553903	218555653	-1
urn:lsid:pseudogene.org:9606.Pseudogene:16083	1	225747353	225749157	-1
urn:lsid:pseudogene.org:9606.Pseudogene:411	1	154535047	154535562	-1
urn:lsid:pseudogene.org:9606.Pseudogene:49120	1	12908577	12910665	1
urn:lsid:pseudogene.org:9606.Pseudogene:49129	1	13251736	13253824	-1
urn:lsid:pseudogene.org:9606.Pseudogene:49305	1	38014929	38017678	1
urn:lsid:pseudogene.org:9606.Pseudogene:49701	1	111595157	111600861	1
urn:lsid:pseudogene.org:9606.Pseudogene:76251	1	16818927	16856323	-1
urn:lsid:pseudogene.org:9606.Pseudogene:15346	1	157668618	157677110	1
urn:lsid:pseudogene.org:9606.Pseudogene:102	1	42278855	42279977	1
urn:lsid:pseudogene.org:9606.Pseudogene:119044	1	45196754	45197651	1
urn:lsid:pseudogene.org:9606.Pseudogene:119301	1	159842705	159844628	1
urn:lsid:pseudogene.org:9606.Pseudogene:119419	1	226227675	226228449	1
urn:lsid:pseudogene.org:9606.Pseudogene:13	1	8768846	8769593	-1
urn:lsid:pseudogene.org:9606.Pseudogene:141548	1	201147563	201148376	1
urn:lsid:pseudogene.org:9606.Pseudogene:142860	1	58286783	58287551	-1
urn:lsid:pseudogene.org:9606.Pseudogene:142875	1	90231743	90232507	-1
urn:lsid:pseudogene.org:9606.Pseudogene:142888	1	116201156	116201963	-1
urn:lsid:pseudogene.org:9606.Pseudogene:144	1	50643691	50644283	-1
urn:lsid:pseudogene.org:9606.Pseudogene:14986	1	120988	124309	1
urn:lsid:pseudogene.org:9606.Pseudogene:14995	1	1303907	1304272	1
urn:lsid:pseudogene.org:9606.Pseudogene:15126	1	59237936	59238751	1
urn:lsid:pseudogene.org:9606.Pseudogene:15159	1	78085381	78087072	1
urn:lsid:pseudogene.org:9606.Pseudogene:15162	1	78987325	78988929	1
urn:lsid:pseudogene.org:9606.Pseudogene:15186	1	89632168	89632807	1
urn:lsid:pseudogene.org:9606.Pseudogene:15339	1	156751372	156752297	1
urn:lsid:pseudogene.org:9606.Pseudogene:15352	1	159131394	159132490	1
urn:lsid:pseudogene.org:9606.Pseudogene:15354	1	160127354	160128091	1
urn:lsid:pseudogene.org:9606.Pseudogene:15434	1	192424720	192426092	1
urn:lsid:pseudogene.org:9606.Pseudogene:15566	1	240146001	240146466	1
urn:lsid:pseudogene.org:9606.Pseudogene:15797	1	91772813	91773751	-1
urn:lsid:pseudogene.org:9606.Pseudogene:15861	1	119806178	119807167	-1
urn:lsid:pseudogene.org:9606.Pseudogene:16071	1	222110907	222111712	-1
urn:lsid:pseudogene.org:9606.Pseudogene:16072	1	222118054	222119176	-1
urn:lsid:pseudogene.org:9606.Pseudogene:172	1	53311373	53311650	-1
urn:lsid:pseudogene.org:9606.Pseudogene:174	1	53676636	53677588	-1
urn:lsid:pseudogene.org:9606.Pseudogene:180	1	55460646	55461630	1
urn:lsid:pseudogene.org:9606.Pseudogene:181	1	55605726	55607032	1
urn:lsid:pseudogene.org:9606.Pseudogene:189	1	61892409	61893166	1
urn:lsid:pseudogene.org:9606.Pseudogene:194	1	63598057	63599438	-1
urn:lsid:pseudogene.org:9606.Pseudogene:220	1	78329771	78330325	1
urn:lsid:pseudogene.org:9606.Pseudogene:230	1	81336537	81337288	-1
urn:lsid:pseudogene.org:9606.Pseudogene:237	1	84482605	84482845	1
urn:lsid:pseudogene.org:9606.Pseudogene:255	1	91566526	91567661	1
urn:lsid:pseudogene.org:9606.Pseudogene:267	1	94540182	94541166	1
urn:lsid:pseudogene.org:9606.Pseudogene:280	1	100824793	100825578	-1
urn:lsid:pseudogene.org:9606.Pseudogene:303	1	108846524	108847597	1
urn:lsid:pseudogene.org:9606.Pseudogene:310	1	109995505	109996242	1
urn:lsid:pseudogene.org:9606.Pseudogene:318	1	113469637	113471100	-1
urn:lsid:pseudogene.org:9606.Pseudogene:332	1	116877123	116878237	-1
urn:lsid:pseudogene.org:9606.Pseudogene:333	1	117057981	117058980	-1
urn:lsid:pseudogene.org:9606.Pseudogene:409	1	153669595	153670674	1
urn:lsid:pseudogene.org:9606.Pseudogene:41	1	22267420	22267907	-1
urn:lsid:pseudogene.org:9606.Pseudogene:414	1	156412264	156414162	-1
urn:lsid:pseudogene.org:9606.Pseudogene:424	1	157995584	157996000	1
urn:lsid:pseudogene.org:9606.Pseudogene:426	1	158502756	158503640	-1
urn:lsid:pseudogene.org:9606.Pseudogene:432	1	162592628	162593228	1
urn:lsid:pseudogene.org:9606.Pseudogene:439	1	164258076	164258882	1
urn:lsid:pseudogene.org:9606.Pseudogene:445	1	164983240	164984520	1
urn:lsid:pseudogene.org:9606.Pseudogene:446	1	165032127	165033036	1
urn:lsid:pseudogene.org:9606.Pseudogene:469	1	159921263	159921623	-1
urn:lsid:pseudogene.org:9606.Pseudogene:478	1	169918919	169920201	-1
urn:lsid:pseudogene.org:9606.Pseudogene:491	1	174466958	174467589	-1
urn:lsid:pseudogene.org:9606.Pseudogene:49318	1	40200806	40201660	1
urn:lsid:pseudogene.org:9606.Pseudogene:49497	1	68400028	68401304	-1
urn:lsid:pseudogene.org:9606.Pseudogene:495	1	177271068	177271410	-1
urn:lsid:pseudogene.org:9606.Pseudogene:49505	1	70768797	70769777	1
urn:lsid:pseudogene.org:9606.Pseudogene:49514	1	73343126	73344552	1
urn:lsid:pseudogene.org:9606.Pseudogene:49663	1	104497454	104497975	-1
urn:lsid:pseudogene.org:9606.Pseudogene:49699	1	111192225	111193085	-1
urn:lsid:pseudogene.org:9606.Pseudogene:49756	1	119839985	119840987	-1
urn:lsid:pseudogene.org:9606.Pseudogene:50002	1	152091202	152092512	-1
urn:lsid:pseudogene.org:9606.Pseudogene:50018	1	153827019	153827677	-1
urn:lsid:pseudogene.org:9606.Pseudogene:50030	1	155309673	155311114	1
urn:lsid:pseudogene.org:9606.Pseudogene:50121	1	165398287	165398698	-1
urn:lsid:pseudogene.org:9606.Pseudogene:50356	1	209900157	209901241	-1
urn:lsid:pseudogene.org:9606.Pseudogene:50367	1	212722776	212723353	-1
urn:lsid:pseudogene.org:9606.Pseudogene:50372	1	213110700	213111682	1
urn:lsid:pseudogene.org:9606.Pseudogene:50384	1	218556638	218557564	-1
urn:lsid:pseudogene.org:9606.Pseudogene:50438	1	224692885	224693670	1
urn:lsid:pseudogene.org:9606.Pseudogene:50520	1	234339984	234342292	1
urn:lsid:pseudogene.org:9606.Pseudogene:50523	1	235049559	235050440	1
urn:lsid:pseudogene.org:9606.Pseudogene:511	1	181191136	181191557	-1
urn:lsid:pseudogene.org:9606.Pseudogene:518	1	183568661	183569035	-1
urn:lsid:pseudogene.org:9606.Pseudogene:545	1	197622892	197624220	1
urn:lsid:pseudogene.org:9606.Pseudogene:567	1	202041372	202042005	-1
urn:lsid:pseudogene.org:9606.Pseudogene:58	1	27399914	27400551	-1
urn:lsid:pseudogene.org:9606.Pseudogene:584	1	205147587	205148194	1
urn:lsid:pseudogene.org:9606.Pseudogene:591	1	222828759	222829711	1
urn:lsid:pseudogene.org:9606.Pseudogene:613	1	209682239	209682768	1
urn:lsid:pseudogene.org:9606.Pseudogene:655	1	226703488	226703944	-1
urn:lsid:pseudogene.org:9606.Pseudogene:681	1	238202710	238204167	1
urn:lsid:pseudogene.org:9606.Pseudogene:68885	1	245459865	245461803	1
urn:lsid:pseudogene.org:9606.Pseudogene:693	1	240061860	240062709	1
urn:lsid:pseudogene.org:9606.Pseudogene:699	1	241002552	241003024	1
urn:lsid:pseudogene.org:9606.Pseudogene:74398	1	109390971	109391625	1
urn:lsid:pseudogene.org:9606.Pseudogene:76255	1	24100551	24101787	-1
urn:lsid:pseudogene.org:9606.Pseudogene:79	1	32640300	32641303	-1
urn:lsid:pseudogene.org:9606.Pseudogene:122337	2	26225577	26226911	1
urn:lsid:pseudogene.org:9606.Pseudogene:142022	2	95554821	95556695	1
urn:lsid:pseudogene.org:9606.Pseudogene:142040	2	131164177	131176472	1
urn:lsid:pseudogene.org:9606.Pseudogene:143465	2	97047807	97061098	-1
urn:lsid:pseudogene.org:9606.Pseudogene:16284	2	87784958	87818486	1
urn:lsid:pseudogene.org:9606.Pseudogene:16317	2	91288464	91319229	1
urn:lsid:pseudogene.org:9606.Pseudogene:16332	2	95544284	95549569	1
urn:lsid:pseudogene.org:9606.Pseudogene:16333	2	95606706	95610241	1
urn:lsid:pseudogene.org:9606.Pseudogene:16421	2	130511010	130512465	1
urn:lsid:pseudogene.org:9606.Pseudogene:16921	2	132308249	132310397	-1
urn:lsid:pseudogene.org:9606.Pseudogene:17070	2	208708363	208710666	-1
urn:lsid:pseudogene.org:9606.Pseudogene:51050	2	91141263	91173174	1
urn:lsid:pseudogene.org:9606.Pseudogene:16244	2	74201315	74203857	1
urn:lsid:pseudogene.org:9606.Pseudogene:16335	2	95821704	95829651	1
urn:lsid:pseudogene.org:9606.Pseudogene:16899	2	130893113	130905425	-1
urn:lsid:pseudogene.org:9606.Pseudogene:51876	2	208681202	208685480	-1
urn:lsid:pseudogene.org:9606.Pseudogene:1010	2	132197294	132198322	-1
urn:lsid:pseudogene.org:9606.Pseudogene:1063	2	153935386	153935824	1
urn:lsid:pseudogene.org:9606.Pseudogene:1076	2	160027153	160028013	-1
urn:lsid:pseudogene.org:9606.Pseudogene:1109	2	174615982	174616851	1
urn:lsid:pseudogene.org:9606.Pseudogene:1119	2	178570170	178571743	-1
urn:lsid:pseudogene.org:9606.Pseudogene:1123	2	179972703	179973847	-1
urn:lsid:pseudogene.org:9606.Pseudogene:1127	2	183644016	183645459	-1
urn:lsid:pseudogene.org:9606.Pseudogene:1128	2	183833615	183834236	1
urn:lsid:pseudogene.org:9606.Pseudogene:1136	2	190395265	190395801	1
urn:lsid:pseudogene.org:9606.Pseudogene:1143	2	194702266	194703235	-1
urn:lsid:pseudogene.org:9606.Pseudogene:1179	2	208254559	208254999	1
urn:lsid:pseudogene.org:9606.Pseudogene:1182	2	208781104	208781950	1
urn:lsid:pseudogene.org:9606.Pseudogene:1196	2	218633310	218634346	-1
urn:lsid:pseudogene.org:9606.Pseudogene:130414	2	9076023	9076479	-1
urn:lsid:pseudogene.org:9606.Pseudogene:130675	2	136371995	136373018	-1
urn:lsid:pseudogene.org:9606.Pseudogene:143492	2	174883094	174883948	-1
urn:lsid:pseudogene.org:9606.Pseudogene:143498	2	203413302	203414749	-1
urn:lsid:pseudogene.org:9606.Pseudogene:143500	2	206992357	206993207	-1
urn:lsid:pseudogene.org:9606.Pseudogene:16536	2	188398313	188399418	1
urn:lsid:pseudogene.org:9606.Pseudogene:16655	2	28092133	28092853	-1
urn:lsid:pseudogene.org:9606.Pseudogene:16992	2	174872974	174873930	-1
urn:lsid:pseudogene.org:9606.Pseudogene:17110	2	231146127	231146870	-1
urn:lsid:pseudogene.org:9606.Pseudogene:50687	2	17429839	17431162	1
urn:lsid:pseudogene.org:9606.Pseudogene:50766	2	38366056	38367059	1
urn:lsid:pseudogene.org:9606.Pseudogene:51170	2	104377893	104379170	-1
urn:lsid:pseudogene.org:9606.Pseudogene:51619	2	147061544	147063348	1
urn:lsid:pseudogene.org:9606.Pseudogene:51689	2	168278417	168280821	-1
urn:lsid:pseudogene.org:9606.Pseudogene:51739	2	176815085	176815964	1
urn:lsid:pseudogene.org:9606.Pseudogene:51866	2	206983056	206983878	-1
urn:lsid:pseudogene.org:9606.Pseudogene:70299	2	60792123	60792556	1
urn:lsid:pseudogene.org:9606.Pseudogene:731	2	11159719	11160571	1
urn:lsid:pseudogene.org:9606.Pseudogene:759	2	25898842	25899320	1
urn:lsid:pseudogene.org:9606.Pseudogene:791	2	41900391	41901398	1
urn:lsid:pseudogene.org:9606.Pseudogene:811	2	49959265	49960007	1
urn:lsid:pseudogene.org:9606.Pseudogene:844	2	63764944	63765350	1
urn:lsid:pseudogene.org:9606.Pseudogene:870	2	73450655	73451525	1
urn:lsid:pseudogene.org:9606.Pseudogene:894	2	84955243	84955719	1
urn:lsid:pseudogene.org:9606.Pseudogene:928	2	112414353	112415084	-1
urn:lsid:pseudogene.org:9606.Pseudogene:951	2	102394135	102395003	1
urn:lsid:pseudogene.org:9606.Pseudogene:964	2	108695150	108695788	-1
urn:lsid:pseudogene.org:9606.Pseudogene:977	2	113469565	113469984	1
urn:lsid:pseudogene.org:9606.Pseudogene:998	2	130703422	130705653	1
urn:lsid:pseudogene.org:9606.Pseudogene:999	2	130686916	130687533	-1
urn:lsid:pseudogene.org:9606.Pseudogene:123521	3	131297572	131299978	1
urn:lsid:pseudogene.org:9606.Pseudogene:17283	3	86144401	86146959	1
urn:lsid:pseudogene.org:9606.Pseudogene:17505	3	187887812	187892989	1
urn:lsid:pseudogene.org:9606.Pseudogene:17668	3	75578606	75623044	-1
urn:lsid:pseudogene.org:9606.Pseudogene:17690	3	90337849	90366577	-1
urn:lsid:pseudogene.org:9606.Pseudogene:17720	3	108306451	108308537	-1
urn:lsid:pseudogene.org:9606.Pseudogene:17819	3	150431223	150476145	-1
urn:lsid:pseudogene.org:9606.Pseudogene:17894	3	181973230	181974396	-1
urn:lsid:pseudogene.org:9606.Pseudogene:17922	3	199272756	199273767	-1
urn:lsid:pseudogene.org:9606.Pseudogene:52048	3	5097361	5101134	-1
urn:lsid:pseudogene.org:9606.Pseudogene:52949	3	195957607	195959437	1
urn:lsid:pseudogene.org:9606.Pseudogene:17382	3	130582822	130595684	1
urn:lsid:pseudogene.org:9606.Pseudogene:17522	3	198845353	198846941	1
urn:lsid:pseudogene.org:9606.Pseudogene:17828	3	152960666	152962485	-1
urn:lsid:pseudogene.org:9606.Pseudogene:123393	3	72218731	72219570	1
urn:lsid:pseudogene.org:9606.Pseudogene:123395	3	73060687	73061435	1
urn:lsid:pseudogene.org:9606.Pseudogene:1301	3	26032164	26032874	1
urn:lsid:pseudogene.org:9606.Pseudogene:131492	3	70258226	70258452	-1
urn:lsid:pseudogene.org:9606.Pseudogene:1324	3	36992791	36993335	1
urn:lsid:pseudogene.org:9606.Pseudogene:1337	3	39375040	39376414	1
urn:lsid:pseudogene.org:9606.Pseudogene:1364	3	48137163	48137712	-1
urn:lsid:pseudogene.org:9606.Pseudogene:1373	3	50731920	50732369	-1
urn:lsid:pseudogene.org:9606.Pseudogene:1374	3	49885799	49886836	-1
urn:lsid:pseudogene.org:9606.Pseudogene:1379	3	53483774	53484153	-1
urn:lsid:pseudogene.org:9606.Pseudogene:1402	3	31198250	31199145	-1
urn:lsid:pseudogene.org:9606.Pseudogene:142178	3	42905857	42906697	1
urn:lsid:pseudogene.org:9606.Pseudogene:142180	3	44861143	44862005	1
urn:lsid:pseudogene.org:9606.Pseudogene:143610	3	35232201	35233645	-1
urn:lsid:pseudogene.org:9606.Pseudogene:143652	3	149366918	149367773	-1
urn:lsid:pseudogene.org:9606.Pseudogene:1443	3	87455063	87456560	1
urn:lsid:pseudogene.org:9606.Pseudogene:1474	3	102800776	102801178	-1
urn:lsid:pseudogene.org:9606.Pseudogene:1480	3	108529370	108530717	-1
urn:lsid:pseudogene.org:9606.Pseudogene:1546	3	133376936	133378244	1
urn:lsid:pseudogene.org:9606.Pseudogene:1551	3	135639117	135639711	1
urn:lsid:pseudogene.org:9606.Pseudogene:1568	3	140026595	140027858	1
urn:lsid:pseudogene.org:9606.Pseudogene:1569	3	139979378	139980342	1
urn:lsid:pseudogene.org:9606.Pseudogene:1586	3	144718655	144719761	-1
urn:lsid:pseudogene.org:9606.Pseudogene:1589	3	147024737	147025216	-1
urn:lsid:pseudogene.org:9606.Pseudogene:1597	3	150664256	150664591	-1
urn:lsid:pseudogene.org:9606.Pseudogene:1601	3	151251197	151251961	1
urn:lsid:pseudogene.org:9606.Pseudogene:1620	3	158010034	158011215	-1
urn:lsid:pseudogene.org:9606.Pseudogene:1621	3	158188603	158189195	-1
urn:lsid:pseudogene.org:9606.Pseudogene:1640	3	162529409	162530720	-1
urn:lsid:pseudogene.org:9606.Pseudogene:1657	3	171854335	171854742	-1
urn:lsid:pseudogene.org:9606.Pseudogene:1666	3	177177978	177179049	-1
urn:lsid:pseudogene.org:9606.Pseudogene:1675	3	181412667	181413592	1
urn:lsid:pseudogene.org:9606.Pseudogene:17194	3	32769406	32770394	1
urn:lsid:pseudogene.org:9606.Pseudogene:17195	3	32802142	32802609	1
urn:lsid:pseudogene.org:9606.Pseudogene:17270	3	75790377	75790857	1
urn:lsid:pseudogene.org:9606.Pseudogene:17393	3	133602787	133603326	1
urn:lsid:pseudogene.org:9606.Pseudogene:17474	3	170909777	170910249	1
urn:lsid:pseudogene.org:9606.Pseudogene:17601	3	40612705	40613983	-1
urn:lsid:pseudogene.org:9606.Pseudogene:17687	3	87762144	87763459	-1
urn:lsid:pseudogene.org:9606.Pseudogene:17739	3	115432938	115434558	-1
urn:lsid:pseudogene.org:9606.Pseudogene:17748	3	125353506	125354152	-1
urn:lsid:pseudogene.org:9606.Pseudogene:17887	3	178497647	178498871	-1
urn:lsid:pseudogene.org:9606.Pseudogene:52038	3	1922335	1922809	1
urn:lsid:pseudogene.org:9606.Pseudogene:52137	3	25340669	25341154	1
urn:lsid:pseudogene.org:9606.Pseudogene:52180	3	32637396	32638396	-1
urn:lsid:pseudogene.org:9606.Pseudogene:52258	3	44889860	44890348	1
urn:lsid:pseudogene.org:9606.Pseudogene:52336	3	60692923	60693409	-1
urn:lsid:pseudogene.org:9606.Pseudogene:52444	3	88448996	88450868	1
urn:lsid:pseudogene.org:9606.Pseudogene:52462	3	97551088	97552477	1
urn:lsid:pseudogene.org:9606.Pseudogene:52545	3	115051816	115052268	-1
urn:lsid:pseudogene.org:9606.Pseudogene:52661	3	133445060	133445811	-1
urn:lsid:pseudogene.org:9606.Pseudogene:52815	3	161768275	161769725	1
urn:lsid:pseudogene.org:9606.Pseudogene:52893	3	182088155	182088557	-1
urn:lsid:pseudogene.org:9606.Pseudogene:53004	3	199330989	199332043	1
urn:lsid:pseudogene.org:9606.Pseudogene:68887	3	139081827	139083766	1
urn:lsid:pseudogene.org:9606.Pseudogene:72491	3	25765983	25766388	1
urn:lsid:pseudogene.org:9606.Pseudogene:72619	3	185088037	185088928	1
urn:lsid:pseudogene.org:9606.Pseudogene:123718	4	3992845	3995259	1
urn:lsid:pseudogene.org:9606.Pseudogene:131882	4	49198922	49201301	-1
urn:lsid:pseudogene.org:9606.Pseudogene:18030	4	64979222	64981547	1
urn:lsid:pseudogene.org:9606.Pseudogene:18251	4	166804948	166806264	1
urn:lsid:pseudogene.org:9606.Pseudogene:18275	4	189128421	189129429	1
urn:lsid:pseudogene.org:9606.Pseudogene:18297	4	4196135	4200323	-1
urn:lsid:pseudogene.org:9606.Pseudogene:18315	4	13242542	13243320	-1
urn:lsid:pseudogene.org:9606.Pseudogene:18522	4	109558313	109560368	-1
urn:lsid:pseudogene.org:9606.Pseudogene:18611	4	146764745	146766637	-1
urn:lsid:pseudogene.org:9606.Pseudogene:53344	4	69684888	69687783	1
urn:lsid:pseudogene.org:9606.Pseudogene:123723	4	4198088	4198521	1
urn:lsid:pseudogene.org:9606.Pseudogene:123789	4	54782053	54782393	1
urn:lsid:pseudogene.org:9606.Pseudogene:132160	4	166688134	166691458	-1
urn:lsid:pseudogene.org:9606.Pseudogene:138997	4	24382194	24383040	1
urn:lsid:pseudogene.org:9606.Pseudogene:143703	4	75023290	75024142	-1
urn:lsid:pseudogene.org:9606.Pseudogene:143705	4	79128143	79128991	-1
urn:lsid:pseudogene.org:9606.Pseudogene:1770	4	27195867	27196868	1
urn:lsid:pseudogene.org:9606.Pseudogene:1780	4	37499378	37499849	1
urn:lsid:pseudogene.org:9606.Pseudogene:1793	4	43106818	43107711	-1
urn:lsid:pseudogene.org:9606.Pseudogene:17974	4	19424461	19424949	1
urn:lsid:pseudogene.org:9606.Pseudogene:17988	4	37638451	37639057	1
urn:lsid:pseudogene.org:9606.Pseudogene:1806	4	54647850	54648707	1
urn:lsid:pseudogene.org:9606.Pseudogene:18084	4	84387356	84388377	1
urn:lsid:pseudogene.org:9606.Pseudogene:18156	4	113496740	113500481	1
urn:lsid:pseudogene.org:9606.Pseudogene:18159	4	113825660	113826105	1
urn:lsid:pseudogene.org:9606.Pseudogene:18165	4	117184249	117184686	1
urn:lsid:pseudogene.org:9606.Pseudogene:18193	4	129295994	129296806	1
urn:lsid:pseudogene.org:9606.Pseudogene:18211	4	145986228	145987946	1
urn:lsid:pseudogene.org:9606.Pseudogene:18241	4	165073137	165073845	1
urn:lsid:pseudogene.org:9606.Pseudogene:18289	4	2060239	2062142	-1
urn:lsid:pseudogene.org:9606.Pseudogene:1835	4	68730626	68731081	1
urn:lsid:pseudogene.org:9606.Pseudogene:18563	4	126863878	126864822	-1
urn:lsid:pseudogene.org:9606.Pseudogene:18626	4	158345067	158345457	-1
urn:lsid:pseudogene.org:9606.Pseudogene:1873	4	83720297	83721570	-1
urn:lsid:pseudogene.org:9606.Pseudogene:1879	4	88010368	88011216	1
urn:lsid:pseudogene.org:9606.Pseudogene:1885	4	89648768	89650577	-1
urn:lsid:pseudogene.org:9606.Pseudogene:1889	4	93322649	93324225	-1
urn:lsid:pseudogene.org:9606.Pseudogene:1914	4	106026719	106027561	-1
urn:lsid:pseudogene.org:9606.Pseudogene:1920	4	106625304	106626683	1
urn:lsid:pseudogene.org:9606.Pseudogene:1937	4	113257114	113257508	-1
urn:lsid:pseudogene.org:9606.Pseudogene:1963	4	122510038	122510950	-1
urn:lsid:pseudogene.org:9606.Pseudogene:1985	4	135467671	135469397	1
urn:lsid:pseudogene.org:9606.Pseudogene:2018	4	153754480	153754930	-1
urn:lsid:pseudogene.org:9606.Pseudogene:2034	4	170990379	170991086	1
urn:lsid:pseudogene.org:9606.Pseudogene:2070	4	191196070	191196551	-1
urn:lsid:pseudogene.org:9606.Pseudogene:53162	4	25115717	25117392	1
urn:lsid:pseudogene.org:9606.Pseudogene:53438	4	83541755	83542775	-1
urn:lsid:pseudogene.org:9606.Pseudogene:53451	4	85384180	85385665	1
urn:lsid:pseudogene.org:9606.Pseudogene:53547	4	112085717	112086404	-1
urn:lsid:pseudogene.org:9606.Pseudogene:53787	4	166056168	166057582	1
urn:lsid:pseudogene.org:9606.Pseudogene:53824	4	176652759	176654147	1
urn:lsid:pseudogene.org:9606.Pseudogene:69057	4	131043607	131044765	1
urn:lsid:pseudogene.org:9606.Pseudogene:69528	4	95336114	95336687	-1
urn:lsid:pseudogene.org:9606.Pseudogene:132477	5	70942278	70942850	-1
urn:lsid:pseudogene.org:9606.Pseudogene:18915	5	97099354	97100360	1
urn:lsid:pseudogene.org:9606.Pseudogene:19399	5	110311630	110314376	-1
urn:lsid:pseudogene.org:9606.Pseudogene:19531	5	179445326	179446644	-1
urn:lsid:pseudogene.org:9606.Pseudogene:54630	5	150740094	150742136	1
urn:lsid:pseudogene.org:9606.Pseudogene:77528	5	127148208	127150632	-1
urn:lsid:pseudogene.org:9606.Pseudogene:19222	5	42501256	42504725	-1
urn:lsid:pseudogene.org:9606.Pseudogene:124687	5	180473536	180475260	1
urn:lsid:pseudogene.org:9606.Pseudogene:132215	5	17406985	17407738	-1
urn:lsid:pseudogene.org:9606.Pseudogene:132262	5	43622780	43623564	-1
urn:lsid:pseudogene.org:9606.Pseudogene:132511	5	77975963	77976424	-1
urn:lsid:pseudogene.org:9606.Pseudogene:132586	5	105779176	105780853	-1
urn:lsid:pseudogene.org:9606.Pseudogene:132671	5	140230471	140231064	-1
urn:lsid:pseudogene.org:9606.Pseudogene:132672	5	140236843	140237430	-1
urn:lsid:pseudogene.org:9606.Pseudogene:18694	5	17681847	17682436	1
urn:lsid:pseudogene.org:9606.Pseudogene:18699	5	19269232	19270455	1
urn:lsid:pseudogene.org:9606.Pseudogene:19209	5	37541550	37542717	-1
urn:lsid:pseudogene.org:9606.Pseudogene:19271	5	60722255	60723455	-1
urn:lsid:pseudogene.org:9606.Pseudogene:19333	5	79663061	79664107	-1
urn:lsid:pseudogene.org:9606.Pseudogene:19381	5	102395943	102396400	-1
urn:lsid:pseudogene.org:9606.Pseudogene:19430	5	122832370	122833022	-1
urn:lsid:pseudogene.org:9606.Pseudogene:19528	5	178269317	178270212	-1
urn:lsid:pseudogene.org:9606.Pseudogene:2094	5	14692538	14694127	-1
urn:lsid:pseudogene.org:9606.Pseudogene:2099	5	84331392	84331886	-1
urn:lsid:pseudogene.org:9606.Pseudogene:2126	5	33537934	33538989	1
urn:lsid:pseudogene.org:9606.Pseudogene:2186	5	55170337	55171610	-1
urn:lsid:pseudogene.org:9606.Pseudogene:2189	5	55606886	55608212	-1
urn:lsid:pseudogene.org:9606.Pseudogene:2204	5	59791436	59792323	-1
urn:lsid:pseudogene.org:9606.Pseudogene:2206	5	60223517	60225161	-1
urn:lsid:pseudogene.org:9606.Pseudogene:2228	5	72352283	72352862	-1
urn:lsid:pseudogene.org:9606.Pseudogene:2242	5	75162926	75164373	-1
urn:lsid:pseudogene.org:9606.Pseudogene:2301	5	95195884	95196506	-1
urn:lsid:pseudogene.org:9606.Pseudogene:2328	5	92628800	92630043	1
urn:lsid:pseudogene.org:9606.Pseudogene:2338	5	112141239	112141785	-1
urn:lsid:pseudogene.org:9606.Pseudogene:2354	5	115926157	115926605	1
urn:lsid:pseudogene.org:9606.Pseudogene:2389	5	132351246	132351701	-1
urn:lsid:pseudogene.org:9606.Pseudogene:2404	5	137983934	137984549	1
urn:lsid:pseudogene.org:9606.Pseudogene:2422	5	139941274	139942105	1
urn:lsid:pseudogene.org:9606.Pseudogene:2430	5	146065966	146067414	-1
urn:lsid:pseudogene.org:9606.Pseudogene:2461	5	157290810	157291149	-1
urn:lsid:pseudogene.org:9606.Pseudogene:2475	5	165388153	165388903	-1
urn:lsid:pseudogene.org:9606.Pseudogene:2483	5	174282699	174283551	1
urn:lsid:pseudogene.org:9606.Pseudogene:54109	5	42928178	42928675	-1
urn:lsid:pseudogene.org:9606.Pseudogene:54131	5	50606844	50607283	1
urn:lsid:pseudogene.org:9606.Pseudogene:54345	5	83077963	83078564	-1
urn:lsid:pseudogene.org:9606.Pseudogene:54357	5	86215805	86216454	-1
urn:lsid:pseudogene.org:9606.Pseudogene:54369	5	92250826	92252300	-1
urn:lsid:pseudogene.org:9606.Pseudogene:54474	5	114875673	114877290	1
urn:lsid:pseudogene.org:9606.Pseudogene:54507	5	122764515	122765935	-1
urn:lsid:pseudogene.org:9606.Pseudogene:54582	5	140515764	140518150	1
urn:lsid:pseudogene.org:9606.Pseudogene:54587	5	140786121	140788127	1
urn:lsid:pseudogene.org:9606.Pseudogene:54662	5	157346114	157347242	-1
urn:lsid:pseudogene.org:9606.Pseudogene:54689	5	167912078	167913236	-1
urn:lsid:pseudogene.org:9606.Pseudogene:68889	5	129503623	129505539	1
urn:lsid:pseudogene.org:9606.Pseudogene:73922	5	98043006	98044968	1
urn:lsid:pseudogene.org:9606.Pseudogene:142441	6	26972454	26976061	1
urn:lsid:pseudogene.org:9606.Pseudogene:19546	6	3923293	3924329	1
urn:lsid:pseudogene.org:9606.Pseudogene:19716	6	64208630	64209762	1
urn:lsid:pseudogene.org:9606.Pseudogene:20087	6	52820670	52831180	-1
urn:lsid:pseudogene.org:9606.Pseudogene:20201	6	90401884	90402477	-1
urn:lsid:pseudogene.org:9606.Pseudogene:20346	6	150362923	150364498	-1
urn:lsid:pseudogene.org:9606.Pseudogene:2946	6	145852462	145854009	-1
urn:lsid:pseudogene.org:9606.Pseudogene:55137	6	40068553	40075974	1
urn:lsid:pseudogene.org:9606.Pseudogene:55176	6	49433824	49436036	-1
urn:lsid:pseudogene.org:9606.Pseudogene:55388	6	90652499	90654283	1
urn:lsid:pseudogene.org:9606.Pseudogene:132888	6	26974706	26975141	-1
urn:lsid:pseudogene.org:9606.Pseudogene:133225	6	159867073	159867486	-1
urn:lsid:pseudogene.org:9606.Pseudogene:20278	6	122221027	122221613	-1
urn:lsid:pseudogene.org:9606.Pseudogene:20336	6	149010529	149011423	-1
urn:lsid:pseudogene.org:9606.Pseudogene:2508	6	16215832	16216805	1
urn:lsid:pseudogene.org:9606.Pseudogene:2509	6	16042992	16043524	1
urn:lsid:pseudogene.org:9606.Pseudogene:2520	6	5917644	5919238	1
urn:lsid:pseudogene.org:9606.Pseudogene:2531	6	10226671	10227468	1
urn:lsid:pseudogene.org:9606.Pseudogene:2547	6	18471630	18473633	-1
urn:lsid:pseudogene.org:9606.Pseudogene:2548	6	19251896	19252370	1
urn:lsid:pseudogene.org:9606.Pseudogene:2581	6	42802950	42803413	1
urn:lsid:pseudogene.org:9606.Pseudogene:2592	6	26430086	26430496	-1
urn:lsid:pseudogene.org:9606.Pseudogene:2595	6	27287002	27287639	1
urn:lsid:pseudogene.org:9606.Pseudogene:2596	6	27343864	27344987	1
urn:lsid:pseudogene.org:9606.Pseudogene:2613	6	28937172	28937800	1
urn:lsid:pseudogene.org:9606.Pseudogene:2616	6	29405385	29406817	-1
urn:lsid:pseudogene.org:9606.Pseudogene:2624	6	29878951	29879747	-1
urn:lsid:pseudogene.org:9606.Pseudogene:2676	6	51509915	51510302	-1
urn:lsid:pseudogene.org:9606.Pseudogene:2684	6	53309703	53310103	-1
urn:lsid:pseudogene.org:9606.Pseudogene:2706	6	58401927	58402901	-1
urn:lsid:pseudogene.org:9606.Pseudogene:2713	6	64316575	64317372	-1
urn:lsid:pseudogene.org:9606.Pseudogene:2719	6	66555031	66555898	1
urn:lsid:pseudogene.org:9606.Pseudogene:2739	6	74089299	74089891	1
urn:lsid:pseudogene.org:9606.Pseudogene:2756	6	80719444	80720447	-1
urn:lsid:pseudogene.org:9606.Pseudogene:2760	6	81140454	81141008	-1
urn:lsid:pseudogene.org:9606.Pseudogene:2767	6	85196021	85197238	-1
urn:lsid:pseudogene.org:9606.Pseudogene:2778	6	87888133	87889125	-1
urn:lsid:pseudogene.org:9606.Pseudogene:2817	6	100690661	100691257	1
urn:lsid:pseudogene.org:9606.Pseudogene:2820	6	101444200	101444934	1
urn:lsid:pseudogene.org:9606.Pseudogene:2826	6	105857024	105857391	-1
urn:lsid:pseudogene.org:9606.Pseudogene:2833	6	108359706	108360148	1
urn:lsid:pseudogene.org:9606.Pseudogene:2836	6	109213588	109214949	-1
urn:lsid:pseudogene.org:9606.Pseudogene:2848	6	112783744	112784609	-1
urn:lsid:pseudogene.org:9606.Pseudogene:2851	6	113044601	113045775	-1
urn:lsid:pseudogene.org:9606.Pseudogene:2877	6	122042820	122043304	-1
urn:lsid:pseudogene.org:9606.Pseudogene:2886	6	126620763	126621169	-1
urn:lsid:pseudogene.org:9606.Pseudogene:2895	6	129520364	129521958	-1
urn:lsid:pseudogene.org:9606.Pseudogene:2912	6	133360405	133360872	-1
urn:lsid:pseudogene.org:9606.Pseudogene:2919	6	135981999	135983002	-1
urn:lsid:pseudogene.org:9606.Pseudogene:2928	6	138068259	138070031	-1
urn:lsid:pseudogene.org:9606.Pseudogene:2959	6	151190492	151191210	1
urn:lsid:pseudogene.org:9606.Pseudogene:2962	6	151588381	151588775	-1
urn:lsid:pseudogene.org:9606.Pseudogene:2978	6	157640068	157641146	-1
urn:lsid:pseudogene.org:9606.Pseudogene:54899	6	25131458	25132691	-1
urn:lsid:pseudogene.org:9606.Pseudogene:54984	6	28807773	28808657	1
urn:lsid:pseudogene.org:9606.Pseudogene:55114	6	35631628	35632016	1
urn:lsid:pseudogene.org:9606.Pseudogene:55293	6	73364903	73366083	-1
urn:lsid:pseudogene.org:9606.Pseudogene:55626	6	143853345	143854194	1
urn:lsid:pseudogene.org:9606.Pseudogene:55653	6	149474841	149475501	-1
urn:lsid:pseudogene.org:9606.Pseudogene:55662	6	150242794	150244398	1
urn:lsid:pseudogene.org:9606.Pseudogene:55735	6	167034575	167036317	-1
urn:lsid:pseudogene.org:9606.Pseudogene:73464	6	17639107	17639855	-1
urn:lsid:pseudogene.org:9606.Pseudogene:73468	6	87736882	87737626	1
urn:lsid:pseudogene.org:9606.Pseudogene:75711	6	170896653	170896990	1
urn:lsid:pseudogene.org:9606.Pseudogene:81129	6	108432257	108433465	-1
urn:lsid:pseudogene.org:9606.Pseudogene:125168	7	30377651	30378878	1
urn:lsid:pseudogene.org:9606.Pseudogene:125327	7	64164057	64170071	1
urn:lsid:pseudogene.org:9606.Pseudogene:133419	7	55691838	55712930	-1
urn:lsid:pseudogene.org:9606.Pseudogene:144031	7	38355450	38369301	-1
urn:lsid:pseudogene.org:9606.Pseudogene:144041	7	48857264	48858006	-1
urn:lsid:pseudogene.org:9606.Pseudogene:20483	7	42801030	42808618	1
urn:lsid:pseudogene.org:9606.Pseudogene:20604	7	71938171	71945216	1
urn:lsid:pseudogene.org:9606.Pseudogene:20609	7	72227387	72252609	1
urn:lsid:pseudogene.org:9606.Pseudogene:20671	7	99418696	99423094	1
urn:lsid:pseudogene.org:9606.Pseudogene:20725	7	124460748	124462591	1
urn:lsid:pseudogene.org:9606.Pseudogene:20769	7	138837740	138839100	1
urn:lsid:pseudogene.org:9606.Pseudogene:20990	7	56457044	56467889	-1
urn:lsid:pseudogene.org:9606.Pseudogene:56261	7	63198118	63218357	1
urn:lsid:pseudogene.org:9606.Pseudogene:20862	7	5127408	5133903	-1
urn:lsid:pseudogene.org:9606.Pseudogene:21057	7	65918294	65933727	-1
urn:lsid:pseudogene.org:9606.Pseudogene:144041	7	48857264	48858006	-1
urn:lsid:pseudogene.org:9606.Pseudogene:21015	7	57273288	57275243	-1
urn:lsid:pseudogene.org:9606.Pseudogene:125339	7	66006412	66007043	1
urn:lsid:pseudogene.org:9606.Pseudogene:125491	7	107817770	107818019	1
urn:lsid:pseudogene.org:9606.Pseudogene:142561	7	73630460	73630675	1
urn:lsid:pseudogene.org:9606.Pseudogene:144097	7	143083279	143085684	-1
urn:lsid:pseudogene.org:9606.Pseudogene:20743	7	128553808	128555004	1
urn:lsid:pseudogene.org:9606.Pseudogene:20859	7	4865838	4867964	-1
urn:lsid:pseudogene.org:9606.Pseudogene:3065	7	23568608	23570404	-1
urn:lsid:pseudogene.org:9606.Pseudogene:3080	7	27467853	27469110	1
urn:lsid:pseudogene.org:9606.Pseudogene:3081	7	27497829	27498907	-1
urn:lsid:pseudogene.org:9606.Pseudogene:3218	7	63006779	63008265	-1
urn:lsid:pseudogene.org:9606.Pseudogene:3219	7	63028928	63029781	1
urn:lsid:pseudogene.org:9606.Pseudogene:3282	7	88106264	88107669	1
urn:lsid:pseudogene.org:9606.Pseudogene:3336	7	108421327	108422322	-1
urn:lsid:pseudogene.org:9606.Pseudogene:3369	7	131037565	131037950	-1
urn:lsid:pseudogene.org:9606.Pseudogene:3374	7	128483309	128484057	1
urn:lsid:pseudogene.org:9606.Pseudogene:3379	7	130577891	130578298	1
urn:lsid:pseudogene.org:9606.Pseudogene:3403	7	138562826	138563104	-1
urn:lsid:pseudogene.org:9606.Pseudogene:3458	7	156677823	156678284	1
urn:lsid:pseudogene.org:9606.Pseudogene:55945	7	37381650	37382109	1
urn:lsid:pseudogene.org:9606.Pseudogene:56353	7	65607581	65608645	-1
urn:lsid:pseudogene.org:9606.Pseudogene:56523	7	97921364	97921854	-1
urn:lsid:pseudogene.org:9606.Pseudogene:56604	7	109425730	109426908	-1
urn:lsid:pseudogene.org:9606.Pseudogene:56717	7	136049158	136050475	1
urn:lsid:pseudogene.org:9606.Pseudogene:56800	7	143511530	143513945	1
urn:lsid:pseudogene.org:9606.Pseudogene:74140	7	120868127	120868554	-1
urn:lsid:pseudogene.org:9606.Pseudogene:75793	7	66005733	66006396	1
urn:lsid:pseudogene.org:9606.Pseudogene:125714	8	12075273	12077715	1
urn:lsid:pseudogene.org:9606.Pseudogene:125716	8	12324550	12326960	1
urn:lsid:pseudogene.org:9606.Pseudogene:21347	8	39911524	39914063	1
urn:lsid:pseudogene.org:9606.Pseudogene:21482	8	125223322	125224931	1
urn:lsid:pseudogene.org:9606.Pseudogene:21552	8	12349893	12413167	-1
urn:lsid:pseudogene.org:9606.Pseudogene:21710	8	87563102	87564347	-1
urn:lsid:pseudogene.org:9606.Pseudogene:21718	8	90493966	90496461	-1
urn:lsid:pseudogene.org:9606.Pseudogene:56972	8	7393988	7396994	-1
urn:lsid:pseudogene.org:9606.Pseudogene:77797	8	6743813	6744340	-1
urn:lsid:pseudogene.org:9606.Pseudogene:133817	8	23396528	23396989	-1
urn:lsid:pseudogene.org:9606.Pseudogene:21277	8	7186758	7187952	1
urn:lsid:pseudogene.org:9606.Pseudogene:21343	8	37071826	37073047	1
urn:lsid:pseudogene.org:9606.Pseudogene:21524	8	7785935	7787630	-1
urn:lsid:pseudogene.org:9606.Pseudogene:21526	8	7862282	7863476	-1
urn:lsid:pseudogene.org:9606.Pseudogene:21544	8	12023022	12024215	-1
urn:lsid:pseudogene.org:9606.Pseudogene:21548	8	12276246	12277426	-1
urn:lsid:pseudogene.org:9606.Pseudogene:21590	8	31197073	31198028	-1
urn:lsid:pseudogene.org:9606.Pseudogene:3509	8	17371382	17373536	1
urn:lsid:pseudogene.org:9606.Pseudogene:3524	8	23548325	23548965	-1
urn:lsid:pseudogene.org:9606.Pseudogene:3526	8	26292830	26294681	-1
urn:lsid:pseudogene.org:9606.Pseudogene:3534	8	30226563	30227177	-1
urn:lsid:pseudogene.org:9606.Pseudogene:3609	8	61462375	61463105	1
urn:lsid:pseudogene.org:9606.Pseudogene:3706	8	94930965	94931481	1
urn:lsid:pseudogene.org:9606.Pseudogene:3739	8	106092511	106092969	1
urn:lsid:pseudogene.org:9606.Pseudogene:3744	8	107778831	107779444	-1
urn:lsid:pseudogene.org:9606.Pseudogene:3768	8	123850694	123851569	1
urn:lsid:pseudogene.org:9606.Pseudogene:3778	8	125233346	125233858	1
urn:lsid:pseudogene.org:9606.Pseudogene:57124	8	18285067	18285707	-1
urn:lsid:pseudogene.org:9606.Pseudogene:57368	8	62653333	62654781	1
urn:lsid:pseudogene.org:9606.Pseudogene:57383	8	66452411	66452901	1
urn:lsid:pseudogene.org:9606.Pseudogene:57596	8	109064521	109065372	1
urn:lsid:pseudogene.org:9606.Pseudogene:57663	8	134407422	134407826	1
urn:lsid:pseudogene.org:9606.Pseudogene:75899	8	29545523	29546076	1
urn:lsid:pseudogene.org:9606.Pseudogene:126063	9	43152899	43159022	1
urn:lsid:pseudogene.org:9606.Pseudogene:134149	9	44016313	44058440	-1
urn:lsid:pseudogene.org:9606.Pseudogene:134232	9	83862385	83868444	-1
urn:lsid:pseudogene.org:9606.Pseudogene:142680	9	87634198	87654284	1
urn:lsid:pseudogene.org:9606.Pseudogene:144178	9	89934193	89943208	-1
urn:lsid:pseudogene.org:9606.Pseudogene:22045	9	99501025	99502834	1
urn:lsid:pseudogene.org:9606.Pseudogene:22287	9	88888896	88889886	-1
urn:lsid:pseudogene.org:9606.Pseudogene:58240	9	87558035	87591312	1
urn:lsid:pseudogene.org:9606.Pseudogene:58380	9	103136216	103141450	-1
urn:lsid:pseudogene.org:9606.Pseudogene:76002	9	44087904	44094012	1
urn:lsid:pseudogene.org:9606.Pseudogene:134301	9	130710422	130711150	-1
urn:lsid:pseudogene.org:9606.Pseudogene:142654	9	39621025	39622392	1
urn:lsid:pseudogene.org:9606.Pseudogene:142655	9	41018804	41020094	1
urn:lsid:pseudogene.org:9606.Pseudogene:142661	9	44498957	44500247	1
urn:lsid:pseudogene.org:9606.Pseudogene:142665	9	46838030	46839319	1
urn:lsid:pseudogene.org:9606.Pseudogene:144156	9	41044830	41046158	-1
urn:lsid:pseudogene.org:9606.Pseudogene:144161	9	46861154	46862522	-1
urn:lsid:pseudogene.org:9606.Pseudogene:144162	9	65821788	65823155	-1
urn:lsid:pseudogene.org:9606.Pseudogene:21910	9	41766064	41767431	1
urn:lsid:pseudogene.org:9606.Pseudogene:22005	9	89629882	89630643	1
urn:lsid:pseudogene.org:9606.Pseudogene:22026	9	93973344	93975594	1
urn:lsid:pseudogene.org:9606.Pseudogene:22205	9	41789258	41790546	-1
urn:lsid:pseudogene.org:9606.Pseudogene:22228	9	42483613	42484802	1
urn:lsid:pseudogene.org:9606.Pseudogene:22306	9	93974800	93975288	-1
urn:lsid:pseudogene.org:9606.Pseudogene:3805	9	4771471	4772077	-1
urn:lsid:pseudogene.org:9606.Pseudogene:3820	9	6629141	6629608	1
urn:lsid:pseudogene.org:9606.Pseudogene:3825	9	7467043	7468320	-1
urn:lsid:pseudogene.org:9606.Pseudogene:3833	9	13976174	13977910	1
urn:lsid:pseudogene.org:9606.Pseudogene:3842	9	2865445	2866426	-1
urn:lsid:pseudogene.org:9606.Pseudogene:3853	9	14911338	14912332	-1
urn:lsid:pseudogene.org:9606.Pseudogene:3884	9	21221300	21221837	-1
urn:lsid:pseudogene.org:9606.Pseudogene:3892	9	27598383	27600656	-1
urn:lsid:pseudogene.org:9606.Pseudogene:3923	9	38633036	38633767	1
urn:lsid:pseudogene.org:9606.Pseudogene:4023	9	91254293	91255486	1
urn:lsid:pseudogene.org:9606.Pseudogene:4031	9	93808156	93808644	1
urn:lsid:pseudogene.org:9606.Pseudogene:4047	9	96925624	96925965	1
urn:lsid:pseudogene.org:9606.Pseudogene:4096	9	116647695	116650689	1
urn:lsid:pseudogene.org:9606.Pseudogene:57792	9	14058931	14059413	1
urn:lsid:pseudogene.org:9606.Pseudogene:58207	9	79982999	79984245	1
urn:lsid:pseudogene.org:9606.Pseudogene:58226	9	83890889	83893503	-1
urn:lsid:pseudogene.org:9606.Pseudogene:58268	9	89821035	89821489	1
urn:lsid:pseudogene.org:9606.Pseudogene:58278	9	90129189	90130072	1
urn:lsid:pseudogene.org:9606.Pseudogene:58451	9	122522772	122524062	1
urn:lsid:pseudogene.org:9606.Pseudogene:70179	9	97094441	97096910	1
urn:lsid:pseudogene.org:9606.Pseudogene:75955	9	5081093	5081602	1
urn:lsid:pseudogene.org:9606.Pseudogene:75987	9	40802916	40803391	1
urn:lsid:pseudogene.org:9606.Pseudogene:75997	9	43339991	43341308	1
urn:lsid:pseudogene.org:9606.Pseudogene:119498	10	37851944	37859493	1
urn:lsid:pseudogene.org:9606.Pseudogene:119501	10	38515604	38541348	1
urn:lsid:pseudogene.org:9606.Pseudogene:127402	10	45005569	45013777	-1
urn:lsid:pseudogene.org:9606.Pseudogene:127412	10	46660727	46661913	-1
urn:lsid:pseudogene.org:9606.Pseudogene:127424	10	52137092	52138672	-1
urn:lsid:pseudogene.org:9606.Pseudogene:127479	10	81622057	81623639	-1
urn:lsid:pseudogene.org:9606.Pseudogene:127490	10	89138368	89139940	-1
urn:lsid:pseudogene.org:9606.Pseudogene:141585	10	46799733	46820744	1
urn:lsid:pseudogene.org:9606.Pseudogene:22410	10	35294003	35295190	1
urn:lsid:pseudogene.org:9606.Pseudogene:22461	10	53840901	53843261	1
urn:lsid:pseudogene.org:9606.Pseudogene:22508	10	79160530	79164535	1
urn:lsid:pseudogene.org:9606.Pseudogene:22516	10	81432956	81435392	1
urn:lsid:pseudogene.org:9606.Pseudogene:22615	10	5155463	5167418	-1
urn:lsid:pseudogene.org:9606.Pseudogene:22623	10	9803899	9806398	-1
urn:lsid:pseudogene.org:9606.Pseudogene:22627	10	13238687	13240142	-1
urn:lsid:pseudogene.org:9606.Pseudogene:22691	10	45530590	45537239	-1
urn:lsid:pseudogene.org:9606.Pseudogene:22700	10	46691219	46692339	-1
urn:lsid:pseudogene.org:9606.Pseudogene:22704	10	48600158	48601279	-1
urn:lsid:pseudogene.org:9606.Pseudogene:22779	10	82525904	82527812	-1
urn:lsid:pseudogene.org:9606.Pseudogene:4233	10	52087891	52090237	1
urn:lsid:pseudogene.org:9606.Pseudogene:58627	10	19064682	19067568	1
urn:lsid:pseudogene.org:9606.Pseudogene:58671	10	27577893	27580616	-1
urn:lsid:pseudogene.org:9606.Pseudogene:59149	10	94956607	94959374	-1
urn:lsid:pseudogene.org:9606.Pseudogene:22401	10	31000499	31046201	1
urn:lsid:pseudogene.org:9606.Pseudogene:119573	10	69929295	69929756	1
urn:lsid:pseudogene.org:9606.Pseudogene:127360	10	27235722	27236074	-1
urn:lsid:pseudogene.org:9606.Pseudogene:141600	10	112200356	112200952	1
urn:lsid:pseudogene.org:9606.Pseudogene:22377	10	8243229	8244163	1
urn:lsid:pseudogene.org:9606.Pseudogene:22438	10	46193453	46195214	1
urn:lsid:pseudogene.org:9606.Pseudogene:22448	10	48583188	48584949	1
urn:lsid:pseudogene.org:9606.Pseudogene:22767	10	81012063	81012761	-1
urn:lsid:pseudogene.org:9606.Pseudogene:22769	10	81332008	81332706	-1
urn:lsid:pseudogene.org:9606.Pseudogene:22770	10	81434454	81434942	-1
urn:lsid:pseudogene.org:9606.Pseudogene:22775	10	81790360	81790779	-1
urn:lsid:pseudogene.org:9606.Pseudogene:4144	10	8701902	8702579	1
urn:lsid:pseudogene.org:9606.Pseudogene:4178	10	30709109	30710000	1
urn:lsid:pseudogene.org:9606.Pseudogene:4200	10	36026214	36026970	1
urn:lsid:pseudogene.org:9606.Pseudogene:4219	10	46674253	46676014	1
urn:lsid:pseudogene.org:9606.Pseudogene:4228	10	47064385	47065659	1
urn:lsid:pseudogene.org:9606.Pseudogene:4253	10	60566391	60567948	-1
urn:lsid:pseudogene.org:9606.Pseudogene:4257	10	64651921	64652811	1
urn:lsid:pseudogene.org:9606.Pseudogene:4266	10	69180048	69180993	1
urn:lsid:pseudogene.org:9606.Pseudogene:4299	10	76174149	76174465	-1
urn:lsid:pseudogene.org:9606.Pseudogene:4320	10	79498395	79499304	-1
urn:lsid:pseudogene.org:9606.Pseudogene:4337	10	90367963	90368681	-1
urn:lsid:pseudogene.org:9606.Pseudogene:4346	10	92902340	92903337	-1
urn:lsid:pseudogene.org:9606.Pseudogene:4349	10	93416535	93417498	-1
urn:lsid:pseudogene.org:9606.Pseudogene:4361	10	95033754	95034308	-1
urn:lsid:pseudogene.org:9606.Pseudogene:4367	10	97344345	97345123	1
urn:lsid:pseudogene.org:9606.Pseudogene:4382	10	104594892	104595220	-1
urn:lsid:pseudogene.org:9606.Pseudogene:58890	10	51009444	51009773	1
urn:lsid:pseudogene.org:9606.Pseudogene:58926	10	57097110	57098116	-1
urn:lsid:pseudogene.org:9606.Pseudogene:58981	10	70452540	70453628	1
urn:lsid:pseudogene.org:9606.Pseudogene:59148	10	94856619	94857130	-1
urn:lsid:pseudogene.org:9606.Pseudogene:59237	10	115232374	115232859	1
urn:lsid:pseudogene.org:9606.Pseudogene:76397	10	47793351	47795112	-1
urn:lsid:pseudogene.org:9606.Pseudogene:119803	11	56426924	56450518	1
urn:lsid:pseudogene.org:9606.Pseudogene:141641	11	89194609	89199732	1
urn:lsid:pseudogene.org:9606.Pseudogene:143018	11	48878406	48880309	-1
urn:lsid:pseudogene.org:9606.Pseudogene:143019	11	49026399	49028287	-1
urn:lsid:pseudogene.org:9606.Pseudogene:143020	11	49095147	49098818	-1
urn:lsid:pseudogene.org:9606.Pseudogene:143044	11	89424656	89426551	-1
urn:lsid:pseudogene.org:9606.Pseudogene:22983	11	49283842	49357616	1
urn:lsid:pseudogene.org:9606.Pseudogene:22990	11	50085903	50106188	1
urn:lsid:pseudogene.org:9606.Pseudogene:22995	11	50324782	50338070	1
urn:lsid:pseudogene.org:9606.Pseudogene:23115	11	89217584	89223605	1
urn:lsid:pseudogene.org:9606.Pseudogene:23154	11	111556706	111559121	1
urn:lsid:pseudogene.org:9606.Pseudogene:23202	11	3407545	3478437	-1
urn:lsid:pseudogene.org:9606.Pseudogene:23317	11	48963999	48970009	-1
urn:lsid:pseudogene.org:9606.Pseudogene:23339	11	54816118	54819745	-1
urn:lsid:pseudogene.org:9606.Pseudogene:23408	11	67336589	67397418	-1
urn:lsid:pseudogene.org:9606.Pseudogene:23472	11	89366538	89372553	-1
urn:lsid:pseudogene.org:9606.Pseudogene:23474	11	89430436	89435831	-1
urn:lsid:pseudogene.org:9606.Pseudogene:59369	11	1780698	1781901	-1
urn:lsid:pseudogene.org:9606.Pseudogene:59703	11	49786664	49788366	1
urn:lsid:pseudogene.org:9606.Pseudogene:59709	11	49822090	49839347	-1
urn:lsid:pseudogene.org:9606.Pseudogene:23069	11	71180424	71183883	1
urn:lsid:pseudogene.org:9606.Pseudogene:23180	11	124166336	124166765	1
urn:lsid:pseudogene.org:9606.Pseudogene:127774	11	70915794	70916502	-1
urn:lsid:pseudogene.org:9606.Pseudogene:143006	11	5549161	5549998	-1
urn:lsid:pseudogene.org:9606.Pseudogene:143026	11	56325947	56326606	-1
urn:lsid:pseudogene.org:9606.Pseudogene:22893	11	5340421	5340652	1
urn:lsid:pseudogene.org:9606.Pseudogene:22914	11	17030148	17031122	1
urn:lsid:pseudogene.org:9606.Pseudogene:22975	11	48557564	48558464	1
urn:lsid:pseudogene.org:9606.Pseudogene:23215	11	4700544	4701978	-1
urn:lsid:pseudogene.org:9606.Pseudogene:23295	11	33765176	33765917	-1
urn:lsid:pseudogene.org:9606.Pseudogene:4491	11	18174783	18175468	1
urn:lsid:pseudogene.org:9606.Pseudogene:4498	11	18949862	18950822	-1
urn:lsid:pseudogene.org:9606.Pseudogene:4499	11	18934174	18935136	-1
urn:lsid:pseudogene.org:9606.Pseudogene:4500	11	18888557	18889519	-1
urn:lsid:pseudogene.org:9606.Pseudogene:4502	11	18841681	18842632	-1
urn:lsid:pseudogene.org:9606.Pseudogene:4504	11	19252652	19253391	-1
urn:lsid:pseudogene.org:9606.Pseudogene:4512	11	23498444	23499321	1
urn:lsid:pseudogene.org:9606.Pseudogene:4525	11	29703887	29704685	1
urn:lsid:pseudogene.org:9606.Pseudogene:4556	11	43500102	43501390	1
urn:lsid:pseudogene.org:9606.Pseudogene:4712	11	73310352	73310885	-1
urn:lsid:pseudogene.org:9606.Pseudogene:4752	11	79376204	79378323	1
urn:lsid:pseudogene.org:9606.Pseudogene:4765	11	91708852	91709310	-1
urn:lsid:pseudogene.org:9606.Pseudogene:4773	11	93561266	93561811	-1
urn:lsid:pseudogene.org:9606.Pseudogene:4774	11	94285860	94286950	1
urn:lsid:pseudogene.org:9606.Pseudogene:4781	11	87780998	87782039	-1
urn:lsid:pseudogene.org:9606.Pseudogene:4794	11	100969961	100970872	1
urn:lsid:pseudogene.org:9606.Pseudogene:4810	11	107284356	107284697	1
urn:lsid:pseudogene.org:9606.Pseudogene:4828	11	111643229	111644304	-1
urn:lsid:pseudogene.org:9606.Pseudogene:4847	11	118209716	118210484	-1
urn:lsid:pseudogene.org:9606.Pseudogene:4857	11	122393557	122394579	1
urn:lsid:pseudogene.org:9606.Pseudogene:4871	11	125442645	125443705	1
urn:lsid:pseudogene.org:9606.Pseudogene:4886	11	133239854	133240749	-1
urn:lsid:pseudogene.org:9606.Pseudogene:59343	11	76652	77586	-1
urn:lsid:pseudogene.org:9606.Pseudogene:59404	11	4256513	4257095	1
urn:lsid:pseudogene.org:9606.Pseudogene:59640	11	43875582	43877682	1
urn:lsid:pseudogene.org:9606.Pseudogene:59731	11	50183908	50185019	1
urn:lsid:pseudogene.org:9606.Pseudogene:59829	11	57242097	57242578	-1
urn:lsid:pseudogene.org:9606.Pseudogene:60016	11	71638542	71639980	-1
urn:lsid:pseudogene.org:9606.Pseudogene:60099	11	85245777	85247068	1
urn:lsid:pseudogene.org:9606.Pseudogene:60289	11	114914797	114915312	-1
urn:lsid:pseudogene.org:9606.Pseudogene:60327	11	121989365	121990482	-1
urn:lsid:pseudogene.org:9606.Pseudogene:120047	12	8273305	8275713	1
urn:lsid:pseudogene.org:9606.Pseudogene:23845	12	106799250	106801290	1
urn:lsid:pseudogene.org:9606.Pseudogene:23976	12	38146519	38147414	-1
urn:lsid:pseudogene.org:9606.Pseudogene:24033	12	55661262	55666011	-1
urn:lsid:pseudogene.org:9606.Pseudogene:24104	12	97372790	97375024	-1
urn:lsid:pseudogene.org:9606.Pseudogene:60430	12	4076878	4078947	1
urn:lsid:pseudogene.org:9606.Pseudogene:60625	12	27167375	27191864	1
urn:lsid:pseudogene.org:9606.Pseudogene:61075	12	106805638	106807793	1
urn:lsid:pseudogene.org:9606.Pseudogene:127942	12	3302751	3316629	-1
urn:lsid:pseudogene.org:9606.Pseudogene:120047	12	8273305	8275713	1
urn:lsid:pseudogene.org:9606.Pseudogene:128147	12	52759314	52759504	-1
urn:lsid:pseudogene.org:9606.Pseudogene:128257	12	106800634	106800969	-1
urn:lsid:pseudogene.org:9606.Pseudogene:141669	12	66715814	66716575	1
urn:lsid:pseudogene.org:9606.Pseudogene:2356	12	67365827	67366352	1
urn:lsid:pseudogene.org:9606.Pseudogene:23601	12	9080210	9081208	1
urn:lsid:pseudogene.org:9606.Pseudogene:23758	12	63076580	63077044	1
urn:lsid:pseudogene.org:9606.Pseudogene:23760	12	64717273	64717758	1
urn:lsid:pseudogene.org:9606.Pseudogene:23999	12	46848900	46849709	-1
urn:lsid:pseudogene.org:9606.Pseudogene:24014	12	50392516	50393657	-1
urn:lsid:pseudogene.org:9606.Pseudogene:4900	12	4089136	4089642	-1
urn:lsid:pseudogene.org:9606.Pseudogene:4910	12	7018696	7019206	-1
urn:lsid:pseudogene.org:9606.Pseudogene:4911	12	7610232	7611242	1
urn:lsid:pseudogene.org:9606.Pseudogene:4912	12	7648218	7649073	-1
urn:lsid:pseudogene.org:9606.Pseudogene:4933	12	10155604	10156337	1
urn:lsid:pseudogene.org:9606.Pseudogene:4949	12	13045700	13047028	1
urn:lsid:pseudogene.org:9606.Pseudogene:4952	12	19985573	19987216	1
urn:lsid:pseudogene.org:9606.Pseudogene:4955	12	16443479	16446621	-1
urn:lsid:pseudogene.org:9606.Pseudogene:4956	12	16557593	16558868	1
urn:lsid:pseudogene.org:9606.Pseudogene:4958	12	17034871	17036241	1
urn:lsid:pseudogene.org:9606.Pseudogene:4963	12	18736964	18738297	1
urn:lsid:pseudogene.org:9606.Pseudogene:4974	12	33498548	33499657	1
urn:lsid:pseudogene.org:9606.Pseudogene:5014	12	25847499	25848727	1
urn:lsid:pseudogene.org:9606.Pseudogene:5040	12	40966980	40968626	1
urn:lsid:pseudogene.org:9606.Pseudogene:5048	12	42249842	42252108	-1
urn:lsid:pseudogene.org:9606.Pseudogene:5049	12	42339932	42341168	1
urn:lsid:pseudogene.org:9606.Pseudogene:5127	12	61683600	61684735	1
urn:lsid:pseudogene.org:9606.Pseudogene:5139	12	64955983	64956696	-1
urn:lsid:pseudogene.org:9606.Pseudogene:5152	12	67521967	67522403	1
urn:lsid:pseudogene.org:9606.Pseudogene:5180	12	75901993	75902580	-1
urn:lsid:pseudogene.org:9606.Pseudogene:5187	12	82069241	82070097	1
urn:lsid:pseudogene.org:9606.Pseudogene:5211	12	93752056	93753062	1
urn:lsid:pseudogene.org:9606.Pseudogene:5232	12	93341654	93342875	-1
urn:lsid:pseudogene.org:9606.Pseudogene:60519	12	9685581	9686871	1
urn:lsid:pseudogene.org:9606.Pseudogene:60589	12	17427553	17428848	-1
urn:lsid:pseudogene.org:9606.Pseudogene:60601	12	19500452	19501849	-1
urn:lsid:pseudogene.org:9606.Pseudogene:60686	12	33030041	33031268	1
urn:lsid:pseudogene.org:9606.Pseudogene:60766	12	47167996	47168458	1
urn:lsid:pseudogene.org:9606.Pseudogene:60876	12	60559366	60560817	1
urn:lsid:pseudogene.org:9606.Pseudogene:61025	12	94590212	94590972	1
urn:lsid:pseudogene.org:9606.Pseudogene:70915	12	31296193	31296797	-1
urn:lsid:pseudogene.org:9606.Pseudogene:128327	13	18418888	18425032	-1
urn:lsid:pseudogene.org:9606.Pseudogene:143104	13	20420546	20421738	-1
urn:lsid:pseudogene.org:9606.Pseudogene:24377	13	38401162	38406516	-1
urn:lsid:pseudogene.org:9606.Pseudogene:24403	13	48682558	48684421	-1
urn:lsid:pseudogene.org:9606.Pseudogene:24446	13	74710079	74712477	-1
urn:lsid:pseudogene.org:9606.Pseudogene:61257	13	22176883	22178344	-1
urn:lsid:pseudogene.org:9606.Pseudogene:120491	13	98003498	98003916	1
urn:lsid:pseudogene.org:9606.Pseudogene:141706	13	101252214	101252760	1
urn:lsid:pseudogene.org:9606.Pseudogene:5321	13	20566457	20566853	-1
urn:lsid:pseudogene.org:9606.Pseudogene:5347	13	26049023	26049812	1
urn:lsid:pseudogene.org:9606.Pseudogene:5353	13	28070975	28072186	1
urn:lsid:pseudogene.org:9606.Pseudogene:5360	13	30025808	30026938	1
urn:lsid:pseudogene.org:9606.Pseudogene:5367	13	36410458	36411663	-1
urn:lsid:pseudogene.org:9606.Pseudogene:5392	13	44066994	44068219	1
urn:lsid:pseudogene.org:9606.Pseudogene:5403	13	45144165	45144528	1
urn:lsid:pseudogene.org:9606.Pseudogene:5404	13	45159685	45160608	-1
urn:lsid:pseudogene.org:9606.Pseudogene:5409	13	47235695	47236708	1
urn:lsid:pseudogene.org:9606.Pseudogene:5417	13	49644226	49645320	1
urn:lsid:pseudogene.org:9606.Pseudogene:5435	13	58000750	58003164	1
urn:lsid:pseudogene.org:9606.Pseudogene:5454	13	66738968	66739837	-1
urn:lsid:pseudogene.org:9606.Pseudogene:5482	13	76453311	76454064	-1
urn:lsid:pseudogene.org:9606.Pseudogene:5490	13	78381060	78382680	1
urn:lsid:pseudogene.org:9606.Pseudogene:5498	13	82295272	82296276	1
urn:lsid:pseudogene.org:9606.Pseudogene:5508	13	96926005	96926709	1
urn:lsid:pseudogene.org:9606.Pseudogene:61195	13	18137377	18139365	1
urn:lsid:pseudogene.org:9606.Pseudogene:61412	13	44908308	44908786	1
urn:lsid:pseudogene.org:9606.Pseudogene:61478	13	60109024	60110232	-1
urn:lsid:pseudogene.org:9606.Pseudogene:61594	13	90722339	90722832	-1
urn:lsid:pseudogene.org:9606.Pseudogene:61635	13	100206812	100207311	-1
urn:lsid:pseudogene.org:9606.Pseudogene:76597	13	40903409	40904367	-1
urn:lsid:pseudogene.org:9606.Pseudogene:24735	14	22262525	22265732	-1
urn:lsid:pseudogene.org:9606.Pseudogene:24742	14	24970242	24971417	-1
urn:lsid:pseudogene.org:9606.Pseudogene:5569	14	20700511	20701741	1
urn:lsid:pseudogene.org:9606.Pseudogene:5585	14	22834197	22834537	1
urn:lsid:pseudogene.org:9606.Pseudogene:5619	14	34233127	34233587	1
urn:lsid:pseudogene.org:9606.Pseudogene:5621	14	35593154	35594294	-1
urn:lsid:pseudogene.org:9606.Pseudogene:5627	14	38265995	38267435	1
urn:lsid:pseudogene.org:9606.Pseudogene:5667	14	53527571	53528463	-1
urn:lsid:pseudogene.org:9606.Pseudogene:5679	14	57166397	57167133	1
urn:lsid:pseudogene.org:9606.Pseudogene:5684	14	58057694	58058459	1
urn:lsid:pseudogene.org:9606.Pseudogene:5687	14	58671960	58672892	-1
urn:lsid:pseudogene.org:9606.Pseudogene:5717	14	65437406	65437922	-1
urn:lsid:pseudogene.org:9606.Pseudogene:5732	14	69781964	69784130	-1
urn:lsid:pseudogene.org:9606.Pseudogene:61821	14	34927081	34928026	-1
urn:lsid:pseudogene.org:9606.Pseudogene:68721	14	99500619	99501465	1
urn:lsid:pseudogene.org:9606.Pseudogene:69860	14	21288393	21289667	1
urn:lsid:pseudogene.org:9606.Pseudogene:71776	14	56514880	56516062	1
urn:lsid:pseudogene.org:9606.Pseudogene:74777	14	18924816	18925861	1
urn:lsid:pseudogene.org:9606.Pseudogene:143191	15	30474129	30568957	-1
urn:lsid:pseudogene.org:9606.Pseudogene:143219	15	82663934	82664740	-1
urn:lsid:pseudogene.org:9606.Pseudogene:25033	15	26781707	26798742	1
urn:lsid:pseudogene.org:9606.Pseudogene:25051	15	28894769	28923666	1
urn:lsid:pseudogene.org:9606.Pseudogene:25152	15	75975494	75984272	1
urn:lsid:pseudogene.org:9606.Pseudogene:25167	15	80767201	80768293	1
urn:lsid:pseudogene.org:9606.Pseudogene:25222	15	18693887	18742142	-1
urn:lsid:pseudogene.org:9606.Pseudogene:25236	15	19386644	19405695	-1
urn:lsid:pseudogene.org:9606.Pseudogene:25251	15	20332078	20335784	-1
urn:lsid:pseudogene.org:9606.Pseudogene:25314	15	30574414	30579839	-1
urn:lsid:pseudogene.org:9606.Pseudogene:25360	15	49938676	49940781	-1
urn:lsid:pseudogene.org:9606.Pseudogene:25464	15	89375480	89375925	-1
urn:lsid:pseudogene.org:9606.Pseudogene:62434	15	28084685	28085934	1
urn:lsid:pseudogene.org:9606.Pseudogene:76766	15	83552709	83553818	-1
urn:lsid:pseudogene.org:9606.Pseudogene:141809	15	82739340	82741604	1
urn:lsid:pseudogene.org:9606.Pseudogene:120899	15	56949214	56949625	1
urn:lsid:pseudogene.org:9606.Pseudogene:128896	15	57632106	57632520	-1
urn:lsid:pseudogene.org:9606.Pseudogene:25041	15	28302489	28305056	1
urn:lsid:pseudogene.org:9606.Pseudogene:25074	15	34696585	34698759	1
urn:lsid:pseudogene.org:9606.Pseudogene:25228	15	19092139	19093970	-1
urn:lsid:pseudogene.org:9606.Pseudogene:25263	15	21050970	21052801	-1
urn:lsid:pseudogene.org:9606.Pseudogene:25358	15	47444614	47446173	-1
urn:lsid:pseudogene.org:9606.Pseudogene:25362	15	51016631	51018007	-1
urn:lsid:pseudogene.org:9606.Pseudogene:25390	15	63850567	63851533	-1
urn:lsid:pseudogene.org:9606.Pseudogene:5871	15	30916477	30916819	-1
urn:lsid:pseudogene.org:9606.Pseudogene:5876	15	32453077	32454089	-1
urn:lsid:pseudogene.org:9606.Pseudogene:5885	15	38391845	38392782	-1
urn:lsid:pseudogene.org:9606.Pseudogene:5904	15	35570184	35570596	1
urn:lsid:pseudogene.org:9606.Pseudogene:5913	15	43132270	43132980	1
urn:lsid:pseudogene.org:9606.Pseudogene:5927	15	47873733	47875586	1
urn:lsid:pseudogene.org:9606.Pseudogene:5940	15	55326452	55327472	-1
urn:lsid:pseudogene.org:9606.Pseudogene:5944	15	56280097	56280506	1
urn:lsid:pseudogene.org:9606.Pseudogene:5953	15	57951003	57952986	-1
urn:lsid:pseudogene.org:9606.Pseudogene:5965	15	62607922	62608923	-1
urn:lsid:pseudogene.org:9606.Pseudogene:5979	15	66913199	66914139	1
urn:lsid:pseudogene.org:9606.Pseudogene:6001	15	73401170	73401903	-1
urn:lsid:pseudogene.org:9606.Pseudogene:6007	15	74338385	74341086	-1
urn:lsid:pseudogene.org:9606.Pseudogene:6016	15	77315729	77316602	1
urn:lsid:pseudogene.org:9606.Pseudogene:6024	15	81157532	81158164	-1
urn:lsid:pseudogene.org:9606.Pseudogene:6029	15	83525457	83526318	-1
urn:lsid:pseudogene.org:9606.Pseudogene:6040	15	87545326	87546013	-1
urn:lsid:pseudogene.org:9606.Pseudogene:6065	15	95101220	95102830	1
urn:lsid:pseudogene.org:9606.Pseudogene:6069	15	97615358	97617745	1
urn:lsid:pseudogene.org:9606.Pseudogene:62255	15	19269082	19270174	-1
urn:lsid:pseudogene.org:9606.Pseudogene:62487	15	29845562	29847696	-1
urn:lsid:pseudogene.org:9606.Pseudogene:62618	15	48496872	48498173	1
urn:lsid:pseudogene.org:9606.Pseudogene:62674	15	58483954	58484409	1
urn:lsid:pseudogene.org:9606.Pseudogene:62735	15	68938106	68939552	1
urn:lsid:pseudogene.org:9606.Pseudogene:62837	15	78023886	78024974	1
urn:lsid:pseudogene.org:9606.Pseudogene:62840	15	79197043	79197736	-1
urn:lsid:pseudogene.org:9606.Pseudogene:62896	15	82512873	82513818	-1
urn:lsid:pseudogene.org:9606.Pseudogene:62987	15	93199707	93201145	1
urn:lsid:pseudogene.org:9606.Pseudogene:143257	16	34734290	34737031	-1
urn:lsid:pseudogene.org:9606.Pseudogene:25510	16	15360336	15364030	1
urn:lsid:pseudogene.org:9606.Pseudogene:25512	16	16358116	16376643	1
urn:lsid:pseudogene.org:9606.Pseudogene:25524	16	20630275	20648379	1
urn:lsid:pseudogene.org:9606.Pseudogene:25540	16	30255222	30262181	1
urn:lsid:pseudogene.org:9606.Pseudogene:25592	16	34182374	34196709	1
urn:lsid:pseudogene.org:9606.Pseudogene:25630	16	57367945	57368965	1
urn:lsid:pseudogene.org:9606.Pseudogene:25672	16	19339	26488	-1
urn:lsid:pseudogene.org:9606.Pseudogene:25755	16	27052308	27054001	-1
urn:lsid:pseudogene.org:9606.Pseudogene:25768	16	29537610	29555151	-1
urn:lsid:pseudogene.org:9606.Pseudogene:25792	16	32798393	32800636	-1
urn:lsid:pseudogene.org:9606.Pseudogene:25828	16	34569707	34571312	-1
urn:lsid:pseudogene.org:9606.Pseudogene:25904	16	72923966	72952258	-1
urn:lsid:pseudogene.org:9606.Pseudogene:63261	16	24934800	24939815	1
urn:lsid:pseudogene.org:9606.Pseudogene:63691	16	62851974	62852645	-1
urn:lsid:pseudogene.org:9606.Pseudogene:74925	16	32306957	32355022	1
urn:lsid:pseudogene.org:9606.Pseudogene:74929	16	33287459	33332512	1
urn:lsid:pseudogene.org:9606.Pseudogene:121177	16	31673043	31674622	1
urn:lsid:pseudogene.org:9606.Pseudogene:143281	16	88766403	88769724	-1
urn:lsid:pseudogene.org:9606.Pseudogene:25519	16	18491700	18491961	1
urn:lsid:pseudogene.org:9606.Pseudogene:25597	16	34644779	34645894	1
urn:lsid:pseudogene.org:9606.Pseudogene:25621	16	51890101	51891207	1
urn:lsid:pseudogene.org:9606.Pseudogene:25775	16	30739894	30740348	-1
urn:lsid:pseudogene.org:9606.Pseudogene:25778	16	31487209	31488319	-1
urn:lsid:pseudogene.org:9606.Pseudogene:25921	16	85025951	85026605	-1
urn:lsid:pseudogene.org:9606.Pseudogene:6132	16	11244011	11244907	1
urn:lsid:pseudogene.org:9606.Pseudogene:6148	16	25981574	25981919	-1
urn:lsid:pseudogene.org:9606.Pseudogene:6230	16	51526225	51527047	1
urn:lsid:pseudogene.org:9606.Pseudogene:6236	16	56194535	56195101	1
urn:lsid:pseudogene.org:9606.Pseudogene:6286	16	74826457	74827022	-1
urn:lsid:pseudogene.org:9606.Pseudogene:63412	16	32297893	32299093	-1
urn:lsid:pseudogene.org:9606.Pseudogene:63723	16	68670575	68671028	-1
urn:lsid:pseudogene.org:9606.Pseudogene:63737	16	70596440	70598093	-1
urn:lsid:pseudogene.org:9606.Pseudogene:63752	16	73783874	73784646	-1
urn:lsid:pseudogene.org:9606.Pseudogene:63767	16	76639884	76641295	-1
urn:lsid:pseudogene.org:9606.Pseudogene:63787	16	84406983	84407643	-1
urn:lsid:pseudogene.org:9606.Pseudogene:68757	16	72812327	72812818	1
urn:lsid:pseudogene.org:9606.Pseudogene:76801	16	28158514	28159489	-1
urn:lsid:pseudogene.org:9606.Pseudogene:129635	17	63634225	63660195	-1
urn:lsid:pseudogene.org:9606.Pseudogene:143302	17	40951004	40972397	-1
urn:lsid:pseudogene.org:9606.Pseudogene:25971	17	18225403	18227632	1
urn:lsid:pseudogene.org:9606.Pseudogene:25978	17	18284024	18286507	1
urn:lsid:pseudogene.org:9606.Pseudogene:26001	17	20560379	20581029	1
urn:lsid:pseudogene.org:9606.Pseudogene:26031	17	26117646	26127546	1
urn:lsid:pseudogene.org:9606.Pseudogene:26157	17	2436372	2437911	-1
urn:lsid:pseudogene.org:9606.Pseudogene:26181	17	16662980	16666531	-1
urn:lsid:pseudogene.org:9606.Pseudogene:26182	17	16674309	16676792	-1
urn:lsid:pseudogene.org:9606.Pseudogene:26201	17	20345845	20348328	-1
urn:lsid:pseudogene.org:9606.Pseudogene:26207	17	20587179	20595385	-1
urn:lsid:pseudogene.org:9606.Pseudogene:26220	17	23004703	23015370	-1
urn:lsid:pseudogene.org:9606.Pseudogene:26232	17	25919029	25922893	-1
urn:lsid:pseudogene.org:9606.Pseudogene:26277	17	36128812	36130112	-1
urn:lsid:pseudogene.org:9606.Pseudogene:26336	17	57663613	57679305	-1
urn:lsid:pseudogene.org:9606.Pseudogene:64013	17	20356468	20361123	-1
urn:lsid:pseudogene.org:9606.Pseudogene:64153	17	29388819	29391001	-1
urn:lsid:pseudogene.org:9606.Pseudogene:64479	17	60380263	60383126	1
urn:lsid:pseudogene.org:9606.Pseudogene:64479	17	60380263	60383126	1
urn:lsid:pseudogene.org:9606.Pseudogene:141857	17	2156807	2157657	1
urn:lsid:pseudogene.org:9606.Pseudogene:25929	17	3090666	3091655	1
urn:lsid:pseudogene.org:9606.Pseudogene:25972	17	18232886	18233477	1
urn:lsid:pseudogene.org:9606.Pseudogene:25991	17	19955729	19956892	1
urn:lsid:pseudogene.org:9606.Pseudogene:26243	17	30758077	30758968	-1
urn:lsid:pseudogene.org:9606.Pseudogene:26276	17	35849248	35849686	-1
urn:lsid:pseudogene.org:9606.Pseudogene:26301	17	41692694	41693749	-1
urn:lsid:pseudogene.org:9606.Pseudogene:6341	17	4554863	4555258	-1
urn:lsid:pseudogene.org:9606.Pseudogene:6349	17	8405273	8405616	1
urn:lsid:pseudogene.org:9606.Pseudogene:6401	17	22631635	22632062	1
urn:lsid:pseudogene.org:9606.Pseudogene:6403	17	22877542	22878376	-1
urn:lsid:pseudogene.org:9606.Pseudogene:64088	17	22433846	22435200	-1
urn:lsid:pseudogene.org:9606.Pseudogene:6415	17	25975555	25976636	1
urn:lsid:pseudogene.org:9606.Pseudogene:64169	17	30849348	30850313	1
urn:lsid:pseudogene.org:9606.Pseudogene:6421	17	27462693	27463549	-1
urn:lsid:pseudogene.org:9606.Pseudogene:64329	17	41019020	41020075	1
urn:lsid:pseudogene.org:9606.Pseudogene:64493	17	63642247	63643340	-1
urn:lsid:pseudogene.org:9606.Pseudogene:6524	17	57812762	57813102	1
urn:lsid:pseudogene.org:9606.Pseudogene:76854	17	16460890	16461920	-1
urn:lsid:pseudogene.org:9606.Pseudogene:76910	17	55552502	55552822	-1
urn:lsid:pseudogene.org:9606.Pseudogene:26466	18	55642237	55643473	1
urn:lsid:pseudogene.org:9606.Pseudogene:26472	18	56429968	56434264	1
urn:lsid:pseudogene.org:9606.Pseudogene:26517	18	14134303	14140091	-1
urn:lsid:pseudogene.org:9606.Pseudogene:26513	18	12182202	12182933	-1
urn:lsid:pseudogene.org:9606.Pseudogene:26522	18	14381915	14383905	-1
urn:lsid:pseudogene.org:9606.Pseudogene:26535	18	18249454	18251856	-1
urn:lsid:pseudogene.org:9606.Pseudogene:64605	18	7124929	7125815	1
urn:lsid:pseudogene.org:9606.Pseudogene:64650	18	12902868	12903905	1
urn:lsid:pseudogene.org:9606.Pseudogene:64774	18	31675721	31676577	1
urn:lsid:pseudogene.org:9606.Pseudogene:64865	18	58260222	58261339	1
urn:lsid:pseudogene.org:9606.Pseudogene:6591	18	3967649	3968615	-1
urn:lsid:pseudogene.org:9606.Pseudogene:6604	18	10626667	10627398	1
urn:lsid:pseudogene.org:9606.Pseudogene:6605	18	10613872	10614303	-1
urn:lsid:pseudogene.org:9606.Pseudogene:6623	18	16953144	16953629	-1
urn:lsid:pseudogene.org:9606.Pseudogene:6624	18	18734447	18734956	-1
urn:lsid:pseudogene.org:9606.Pseudogene:6631	18	22089660	22090319	-1
urn:lsid:pseudogene.org:9606.Pseudogene:6632	18	22433368	22434301	1
urn:lsid:pseudogene.org:9606.Pseudogene:6637	18	24485693	24487172	1
urn:lsid:pseudogene.org:9606.Pseudogene:6642	18	27909851	27910233	-1
urn:lsid:pseudogene.org:9606.Pseudogene:6648	18	30407948	30408461	-1
urn:lsid:pseudogene.org:9606.Pseudogene:6690	18	55834990	55835654	-1
urn:lsid:pseudogene.org:9606.Pseudogene:6692	18	56014767	56016386	1
urn:lsid:pseudogene.org:9606.Pseudogene:6706	18	59315202	59315610	1
urn:lsid:pseudogene.org:9606.Pseudogene:70343	18	19543785	19544249	-1
urn:lsid:pseudogene.org:9606.Pseudogene:72600	18	50562983	50563812	1
urn:lsid:pseudogene.org:9606.Pseudogene:74144	18	64096008	64096460	-1
urn:lsid:pseudogene.org:9606.Pseudogene:26673	19	22573860	22578072	1
urn:lsid:pseudogene.org:9606.Pseudogene:26822	19	59912218	59914014	1
urn:lsid:pseudogene.org:9606.Pseudogene:26912	19	15732056	15751721	-1
urn:lsid:pseudogene.org:9606.Pseudogene:27109	19	61522970	61525492	-1
urn:lsid:pseudogene.org:9606.Pseudogene:65225	19	22950029	22963093	-1
urn:lsid:pseudogene.org:9606.Pseudogene:65308	19	40564914	40566791	1
urn:lsid:pseudogene.org:9606.Pseudogene:129994	19	15951630	15969250	-1
urn:lsid:pseudogene.org:9606.Pseudogene:65000	19	9489826	9490997	1
urn:lsid:pseudogene.org:9606.Pseudogene:27078	19	56591827	56598592	-1
urn:lsid:pseudogene.org:9606.Pseudogene:141897	19	144255	147578	1
urn:lsid:pseudogene.org:9606.Pseudogene:26654	19	19798898	19799282	1
urn:lsid:pseudogene.org:9606.Pseudogene:65255	19	32988175	32988956	-1
urn:lsid:pseudogene.org:9606.Pseudogene:6721	19	1154208	1154819	1
urn:lsid:pseudogene.org:9606.Pseudogene:6741	19	8700100	8700566	-1
urn:lsid:pseudogene.org:9606.Pseudogene:6750	19	12256152	12256997	1
urn:lsid:pseudogene.org:9606.Pseudogene:6751	19	12231941	12232349	1
urn:lsid:pseudogene.org:9606.Pseudogene:6830	19	38543246	38544192	-1
urn:lsid:pseudogene.org:9606.Pseudogene:6852	19	42974252	42975345	1
urn:lsid:pseudogene.org:9606.Pseudogene:6866	19	46803564	46803933	-1
urn:lsid:pseudogene.org:9606.Pseudogene:6869	19	47681068	47681724	-1
urn:lsid:pseudogene.org:9606.Pseudogene:6874	19	50527799	50528222	-1
urn:lsid:pseudogene.org:9606.Pseudogene:6875	19	51753738	51754736	1
urn:lsid:pseudogene.org:9606.Pseudogene:6936	19	63156349	63156936	-1
urn:lsid:pseudogene.org:9606.Pseudogene:70080	19	16384495	16385384	1
urn:lsid:pseudogene.org:9606.Pseudogene:70752	19	11493783	11494310	1
urn:lsid:pseudogene.org:9606.Pseudogene:77213	20	1598553	1605541	-1
urn:lsid:pseudogene.org:9606.Pseudogene:122865	20	21043364	21043748	1
urn:lsid:pseudogene.org:9606.Pseudogene:130934	20	6130015	6130838	-1
urn:lsid:pseudogene.org:9606.Pseudogene:143535	20	34971823	34972173	-1
urn:lsid:pseudogene.org:9606.Pseudogene:27286	20	31098987	31099661	-1
urn:lsid:pseudogene.org:9606.Pseudogene:6970	20	11537098	11537698	-1
urn:lsid:pseudogene.org:9606.Pseudogene:7004	20	25027741	25028561	1
urn:lsid:pseudogene.org:9606.Pseudogene:7027	20	32173911	32174751	1
urn:lsid:pseudogene.org:9606.Pseudogene:7029	20	32297423	32298004	-1
urn:lsid:pseudogene.org:9606.Pseudogene:7052	20	40059188	40061451	-1
urn:lsid:pseudogene.org:9606.Pseudogene:71577	20	1462094	1462447	-1
urn:lsid:pseudogene.org:9606.Pseudogene:27347	21	14056530	14058521	1
urn:lsid:pseudogene.org:9606.Pseudogene:7098	21	13970214	13971305	1
urn:lsid:pseudogene.org:9606.Pseudogene:7108	21	14120889	14121816	1
urn:lsid:pseudogene.org:9606.Pseudogene:7176	21	45316168	45316640	-1
urn:lsid:pseudogene.org:9606.Pseudogene:131192	22	18765111	18778665	-1
urn:lsid:pseudogene.org:9606.Pseudogene:131194	22	19286885	19305719	-1
urn:lsid:pseudogene.org:9606.Pseudogene:131220	22	22310814	22312849	-1
urn:lsid:pseudogene.org:9606.Pseudogene:143577	22	21314699	21316268	-1
urn:lsid:pseudogene.org:9606.Pseudogene:27486	22	14720985	14722780	1
urn:lsid:pseudogene.org:9606.Pseudogene:27514	22	18944806	18946198	1
urn:lsid:pseudogene.org:9606.Pseudogene:27653	22	25148037	25149159	-1
urn:lsid:pseudogene.org:9606.Pseudogene:27699	22	41517590	41519653	-1
urn:lsid:pseudogene.org:9606.Pseudogene:48921	22	15289690	15337614	-1
urn:lsid:pseudogene.org:9606.Pseudogene:66396	22	19749749	19754383	1
urn:lsid:pseudogene.org:9606.Pseudogene:66519	22	22974043	22975434	-1
urn:lsid:pseudogene.org:9606.Pseudogene:27604	22	15550982	15565358	-1
urn:lsid:pseudogene.org:9606.Pseudogene:123160	22	28033548	28033773	1
urn:lsid:pseudogene.org:9606.Pseudogene:27661	22	28772265	28773182	-1
urn:lsid:pseudogene.org:9606.Pseudogene:48510	22	24075514	24076289	-1
urn:lsid:pseudogene.org:9606.Pseudogene:66639	22	39800117	39801189	-1
urn:lsid:pseudogene.org:9606.Pseudogene:7182	22	14502720	14503765	1
urn:lsid:pseudogene.org:9606.Pseudogene:7207	22	18159817	18160614	1
urn:lsid:pseudogene.org:9606.Pseudogene:7271	22	30995368	30999094	1
urn:lsid:pseudogene.org:9606.Pseudogene:7311	22	47995836	47996177	-1
urn:lsid:pseudogene.org:9606.Pseudogene:7315	22	49539965	49540727	-1
urn:lsid:pseudogene.org:9606.Pseudogene:144322	X	141090281	141111453	-1
urn:lsid:pseudogene.org:9606.Pseudogene:27892	X	64605691	64606986	1
urn:lsid:pseudogene.org:9606.Pseudogene:28573	X	117895874	117897318	-1
urn:lsid:pseudogene.org:9606.Pseudogene:28579	X	119228526	119230589	-1
urn:lsid:pseudogene.org:9606.Pseudogene:66823	X	26614064	26615990	1
urn:lsid:pseudogene.org:9606.Pseudogene:66911	X	44220220	44221657	-1
urn:lsid:pseudogene.org:9606.Pseudogene:67354	X	101314753	101326653	1
urn:lsid:pseudogene.org:9606.Pseudogene:67663	X	144519411	144521630	1
urn:lsid:pseudogene.org:9606.Pseudogene:7697	X	134394335	134400300	1
urn:lsid:pseudogene.org:9606.Pseudogene:126292	X	38223475	38224107	1
urn:lsid:pseudogene.org:9606.Pseudogene:126534	X	103069333	103070252	1
urn:lsid:pseudogene.org:9606.Pseudogene:134781	X	134012862	134013487	-1
urn:lsid:pseudogene.org:9606.Pseudogene:144311	X	133923442	133924025	-1
urn:lsid:pseudogene.org:9606.Pseudogene:27925	X	71296420	71296921	1
urn:lsid:pseudogene.org:9606.Pseudogene:28065	X	111511276	111512105	1
urn:lsid:pseudogene.org:9606.Pseudogene:28131	X	133233983	133235337	1
urn:lsid:pseudogene.org:9606.Pseudogene:28179	X	149033269	149035412	1
urn:lsid:pseudogene.org:9606.Pseudogene:28518	X	101688323	101689798	-1
urn:lsid:pseudogene.org:9606.Pseudogene:28557	X	110754097	110754604	-1
urn:lsid:pseudogene.org:9606.Pseudogene:28661	X	149149952	149151778	-1
urn:lsid:pseudogene.org:9606.Pseudogene:66768	X	16126475	16127335	-1
urn:lsid:pseudogene.org:9606.Pseudogene:66784	X	18793810	18794594	1
urn:lsid:pseudogene.org:9606.Pseudogene:66841	X	28587103	28587507	-1
urn:lsid:pseudogene.org:9606.Pseudogene:66915	X	44485277	44486151	1
urn:lsid:pseudogene.org:9606.Pseudogene:66917	X	45376479	45377922	-1
urn:lsid:pseudogene.org:9606.Pseudogene:66923	X	46032393	46033507	-1
urn:lsid:pseudogene.org:9606.Pseudogene:66984	X	49316401	49320243	-1
urn:lsid:pseudogene.org:9606.Pseudogene:67112	X	57720225	57723418	-1
urn:lsid:pseudogene.org:9606.Pseudogene:67115	X	58027785	58029289	1
urn:lsid:pseudogene.org:9606.Pseudogene:67213	X	73339394	73341195	1
urn:lsid:pseudogene.org:9606.Pseudogene:67226	X	74877394	74883471	-1
urn:lsid:pseudogene.org:9606.Pseudogene:67270	X	85226375	85228000	-1
urn:lsid:pseudogene.org:9606.Pseudogene:67521	X	122523174	122524504	1
urn:lsid:pseudogene.org:9606.Pseudogene:67649	X	141088321	141089441	-1
urn:lsid:pseudogene.org:9606.Pseudogene:67702	X	151398645	151400149	1
urn:lsid:pseudogene.org:9606.Pseudogene:7325	X	11632164	11633652	-1
urn:lsid:pseudogene.org:9606.Pseudogene:7355	X	26151690	26152646	1
urn:lsid:pseudogene.org:9606.Pseudogene:7371	X	33339054	33340208	1
urn:lsid:pseudogene.org:9606.Pseudogene:7392	X	40821196	40821951	1
urn:lsid:pseudogene.org:9606.Pseudogene:7412	X	45475268	45476124	1
urn:lsid:pseudogene.org:9606.Pseudogene:7415	X	45727744	45728747	1
urn:lsid:pseudogene.org:9606.Pseudogene:7416	X	45803131	45803907	-1
urn:lsid:pseudogene.org:9606.Pseudogene:7419	X	46184088	46185093	-1
urn:lsid:pseudogene.org:9606.Pseudogene:7436	X	53188734	53189820	-1
urn:lsid:pseudogene.org:9606.Pseudogene:7447	X	56004366	56005637	1
urn:lsid:pseudogene.org:9606.Pseudogene:7453	X	57809477	57810424	1
urn:lsid:pseudogene.org:9606.Pseudogene:7463	X	63759667	63761177	1
urn:lsid:pseudogene.org:9606.Pseudogene:7477	X	65634366	65635988	1
urn:lsid:pseudogene.org:9606.Pseudogene:7499	X	72411346	72412077	1
urn:lsid:pseudogene.org:9606.Pseudogene:7514	X	74520897	74521385	1
urn:lsid:pseudogene.org:9606.Pseudogene:7569	X	92363876	92366670	-1
urn:lsid:pseudogene.org:9606.Pseudogene:7584	X	97393335	97394194	1
urn:lsid:pseudogene.org:9606.Pseudogene:7589	X	98861012	98862812	-1
urn:lsid:pseudogene.org:9606.Pseudogene:7591	X	99297540	99298428	-1
urn:lsid:pseudogene.org:9606.Pseudogene:7618	X	103778556	103779337	-1
urn:lsid:pseudogene.org:9606.Pseudogene:7624	X	108471716	108472552	1
urn:lsid:pseudogene.org:9606.Pseudogene:7627	X	108983199	108983798	1
urn:lsid:pseudogene.org:9606.Pseudogene:7637	X	115088764	115089702	1
urn:lsid:pseudogene.org:9606.Pseudogene:7662	X	120825232	120825730	-1
urn:lsid:pseudogene.org:9606.Pseudogene:7695	X	133983210	133983838	-1
urn:lsid:pseudogene.org:9606.Pseudogene:142790	Y	9995724	9997553	1
urn:lsid:pseudogene.org:9606.Pseudogene:28885	Y	18390395	18398674	-1
urn:lsid:pseudogene.org:9606.Pseudogene:68142	Y	16168490	16188193	1
urn:lsid:pseudogene.org:9606.Pseudogene:28899	Y	19432317	19440963	-1
urn:lsid:pseudogene.org:9606.Pseudogene:28786	Y	22877068	22877364	1
urn:lsid:pseudogene.org:9606.Pseudogene:68113	Y	12553242	12554475	-1

## Sheet: dmRNA_tppg
Table 3: List of transcribed human pseudogenes ('dmRNA and tppg' dataset)
associated id	chromosome	coordinate1	coordinate2	strand
ENST00000023165	12	10633039	10643431
ENST00000071246	6	106640888	106664507
ENST00000156109	X	48857290	48867023
ENST00000199708	16	170335	171178
ENST00000211309	6	52723140	52736283
ENST00000215872	22	24077429	24088524
ENST00000216450	14	76362480	76406392
ENST00000218981	13	51240132	51276294
ENST00000223522	9	125813710	125835201
ENST00000227135	11	124048950	124069798
ENST00000230418	6	43152020	43237435
ENST00000237380	4	17225371	17235258
ENST00000238709	14	73486396	73499564
ENST00000240618	12	10416857	10454012
ENST00000241453	13	27475757	27572735
ENST00000244459	6	26491333	26503077
ENST00000245705	2	87828721	87838557
ENST00000249066	22	34952514	34965868
ENST00000249289	7	128290134	128293138
ENST00000251372	19	59796925	59804352
ENST00000252898	11	1817295	1819483
ENST00000255416	1	201403572	201411565
ENST00000256857	18	55038380	55048980
ENST00000257264	11	59376858	59390594
ENST00000257848	12	56448523	56452181
ENST00000257878	12	55151009	55168448
ENST00000258488	2	131390694	131521306
ENST00000260946	2	216985722	217055984
ENST00000261344	12	12373485	12394453
ENST00000261809	5	141328806	141348934
ENST00000262643	19	34994741	35007054
ENST00000263032	X	100973741	100999205
ENST00000263552	7	139175421	139366471
ENST00000263707	2	121696855	121759248
ENST00000264255	2	99301984	99319292
ENST00000265089	5	172193960	172312289
ENST00000265165	4	109188150	109309027
ENST00000269079	17	63814772	63929867
ENST00000269361	17	77795535	77824862
ENST00000269532	17	37211765	37221977
ENST00000271019	1	85819048	85821974
ENST00000275532	7	65731380	65743070
ENST00000275569	7	76077241	76094499
ENST00000276072	X	70502839	70600997
ENST00000278025	10	135018654	135021511
ENST00000280056	13	51242921	51276235
ENST00000280083	14	38806101	38890332
ENST00000281359	10	6093512	6144278
ENST00000281701	1	222481699	222584495
ENST00000282120	2	85398658	85408885
ENST00000288050	16	68705166	68752531
ENST00000288317	21	38550746	38595618
ENST00000289361	6	26510465	26523414
ENST00000290780	22	22670595	22677258
ENST00000290818	12	31118077	31148992
ENST00000290858	16	65620645	65692457
ENST00000292748	22	19692943	19698434
ENST00000295380	1	151569223	151587669
ENST00000295589	4	26092116	26101140
ENST00000297703	8	36865155	36865986
ENST00000298397	X	48127912	48137729
ENST00000299125	15	60322056	60328286
ENST00000299229	11	43290109	43322655
ENST00000300260	21	32895980	32906784
ENST00000302922	4	24731722	24771162
ENST00000303270	5	176661059	176663288
ENST00000304062	4	768746	809945
ENST00000304421	2	49043156	49235134
ENST00000304595	10	76640569	76661210
ENST00000307940	1	148813661	148818760
ENST00000308420	9	5289868	5294580
ENST00000310450	20	19945937	19962316
ENST00000311361	6	91282074	91353628
ENST00000311459	14	49848797	49862415
ENST00000311864	14	66725899	66765020
ENST00000312184	8	75050998	75057572
ENST00000313311	10	22674405	22746544
ENST00000313339	9	38530894	38567204
ENST00000313936	10	17228745	17283687
ENST00000314099	13	49362653	49365296
ENST00000314735	19	48692307	48700927
ENST00000316065	7	101861028	101875877
ENST00000317511	7	142590634	142591647
ENST00000319136	22	34979070	34992615
ENST00000319225	19	55072009	55091944
ENST00000319610	X	18618966	18755956
ENST00000320261	12	10474757	10479897
ENST00000320393	6	80873083	81112706
ENST00000321027	2	75742946	75791830
ENST00000324965	6	160462853	160499734
ENST00000325346	15	79392073	79403579
ENST00000325390	2	130500888	130525174
ENST00000326321	19	60053724	60070474
ENST00000326871	3	149940275	149943478
ENST00000327739	10	96943947	96975290
ENST00000327816	21	38566299	38595618
ENST00000328180	1	150010670	150029622
ENST00000328656	21	38550534	38595618
ENST00000328963	12	120055061	120107727
ENST00000329827	1	91615594	91639258
ENST00000330715	2	87092650	87102484
ENST00000330782	20	31245072	31261929
ENST00000332130	14	95199418	95205749
ENST00000332921	X	84233949	84250105
ENST00000333001	16	65158151	65170537
ENST00000334225	22	29151652	29155040
ENST00000334961	22	28329565	28409903
ENST00000335125	14	23527959	23545444
ENST00000336075	1	110000226	110005842
ENST00000336777	X	52742671	52751544
ENST00000337206	1	154297590	154306917
ENST00000337517	1	22277503	22292022
ENST00000341183	1	46795678	46842497
ENST00000341502	14	38804655	38890332
ENST00000341749	14	38804247	38890332
ENST00000341853	15	98148166	98157985
ENST00000341900	2	172658493	172662645
ENST00000342202	11	65116907	65120043
ENST00000342375	2	85738862	85748823
ENST00000343182	17	16642048	16648493
ENST00000343213	7	115926682	115935830
ENST00000343304	1	46516660	46541581
ENST00000343598	19	59989564	60034137
ENST00000343836	X	105823724	105926872
ENST00000344070	14	69303563	69308468
ENST00000344557	22	19787305	19806073
ENST00000344882	8	30072487	30085122
ENST00000344897	20	31268824	31279274
ENST00000345830	X	151033181	151037100
ENST00000346173	2	49043156	49235134
ENST00000347307	X	11686199	11703791
ENST00000347595	22	34979070	34993204
ENST00000348007	14	38806101	38890332
ENST00000349112	21	42946935	43068685
ENST00000349885	19	44061061	44082193
ENST00000349910	20	34667581	34674372
ENST00000352867	6	26491333	26503077
ENST00000354684	17	25959571	25986334
ENST00000354778	5	68971392	69010842
ENST00000355352	22	48332302	48334812
ENST00000355997	15	45797978	45853711
ENST00000356268	12	120132086	120156290
ENST00000356520	X	106253367	106336319
ENST00000356940	10	27833255	27869093
ENST00000357099	7	117652195	117669973
ENST00000358297	8	28980715	29176507
ENST00000358399	9	73954113	74056959
ENST00000358560	1	225688227	225688967
ENST00000358585	11	61820330	61823112
ENST00000358795	20	6004669	6051677
ENST00000358976	16	68156498	68296054
ENST00000359085	19	60006892	60017783
ENST00000359568	21	46568483	46690106
ENST00000360672	20	34674340	34707972
ENST00000360966	5	141953307	142045812
chr1_Q9BTZ8.4_ -	1	104497358	104498108
chr1_O43488.3_ +	1	113267467	113268405
chr1_Q9NVW2.1_ -	1	113469445	113470968
chr1_P20042.1_ +	1	114812410	114813435
chr1_Q9NX76.2_ -	1	143799212	143799767
chr1_P07737.3_ +	1	144771127	144771575
chr1_P50990.1_ -	1	145141271	145142909
chr1_P55769.1_ +	1	147545497	147545849
chr1_Q99541.1_ -	1	152091045	152092215
chr1_Q01860.1_ +	1	153669445	153670584
chr1_P40337.1_ -	1	154535027	154535508
chr1_Q9P032.1_ -	1	173085235	173085790
chr1_Q9BZJ4.1_ +	1	201031704	201032797
chr1_P02571.5_ +	1	201108944	201110006
chr1_Q15356.2_ +	1	202630158	202630346
chr1_Q9ULI2.1_ -	1	217439840	217440713
N_STK6_HUMAN_1 -	1	218506595	218507663
chr1_Q9GZN2.3_ -	1	242624731	242625469
chr1_Q01628.2_ -	1	28189053	28189465
chr1_P39027.4_ -	1	45884042	45884310
chr1_P35232.1_ +	1	51018530	51019236
chr1_Q9UM13.1_ +	1	52491788	52492406
chr1_P05218.3_ +	1	53232938	53234295
chr1_Q00325.1_ -	1	53676468	53677480
chr1_P09669.2_ -	1	65536845	65537113
chr1_Q16187.1_ -	1	75981513	75982926
chr1_Q96EN5.4_ +	1	81664689	81665255
chr1_Q15369.2_ +	1	89067308	89067671
chr10_P35232.1_ +	10	101997795	101998592
chr10_Q99623.1_ +	10	111277767	111278719
chr10_P05092.5_ +	10	115232315	115232815
chr10_P04075.1_ -	10	127345272	127346401
chr10_Q15382.1_ +	10	46333885	46334496
chr10_Q02877.2_ +	10	69929071	69929564
chr10_P51148.1_ -	10	75853093	75853735
chr10_P20839.1_ -	10	79209831	79211430
chr10_Q15524.2_ -	10	85062105	85064129
chr10_P39026.1_ +	10	89695118	89695703
chr10_Q96RG0.4_ -	10	91587183	91588978
chr10_Q99643.1_ +	10	93868218	93868784
chr10_Q96HB3.3_ +	10	94168258	94169934
chr11_Q00059.1_ -	11	109282711	109283500
chr11_P25398.3_ +	11	111594220	111594659
chr11_Q96AQ3.1_ +	11	113166046	113167156
chr11_Q12974.2_ -	11	133498775	133499272
chr11_P51553.1_ +	11	21261708	21262926
chr11_P30291.1_ -	11	35944880	35946291
chr11_Q92503.1_ +	11	43875361	43877480
chr11_Q9BU67.1_ -	11	65507524	65508267
chr11_O15145.1_ -	11	73310145	73310738
chr11_P12947.1_ +	11	74308123	74308509
chr11_P10606.1_ -	11	82495233	82495676
chr11_Q01105.1_ +	11	85683322	85684094
chr11_P05787.1_ +	11	9072548	9074075
chr12_Q9NXX6.1_ +	12	103221546	103222672
chr12_Q13442.1_ +	12	118116828	118117429
chr12_P12947.12_ -	12	119372590	119372985
chr12_P55209.1_ -	12	32770387	32771421
chr12_Q96JA3.1_ -	12	43853003	43854583
chr12_P02403.2_ -	12	46734907	46735155
chr12_Q9BPX0.1_ +	12	6863142	6863816
chr12_P18282.1_ +	12	6864183	6864476
chr12_Q13310.3_ +	12	62501910	62503782
chr12_Q9UHA3.2_ +	12	67521777	67522273
chr12_Q9HD23.1_ -	12	70529079	70530341
chr12_O95231.1_ +	12	72972327	72973161
chr12_P06748.1_ +	12	9739134	9739884
chr12_P08727.2_ +	12	93751985	93753049
chr13_Q9UKU1.1_ -	13	19290153	19290692
N_ERR1_HUMAN_1 +	13	20731979	20733518
chr13_Q96AD6.1_ +	13	20791157	20792825
chr13_P04406.1_ +	13	20830423	20831223
chr13_P25398.1_ -	13	20566381	20566694
chr13_Q9UGC6.1_ -	13	40464867	40465281
chr13_Q07020.1_ +	13	49571432	49571859
N_ST13_HUMAN_1 +	13	49643997	49645151
chr13_P12750.1_ +	13	50932633	50933443
chr13_P10606.1_ -	13	100073839	100074205
chr14_O95168.1_ +	14	102675725	102676168
chr14_Q9NSB8.1_ -	14	105814376	105815280
chr14_Q9H444.1_ +	14	54834884	54835569
chr14_O75600.1_ -	14	63130402	63131702
chr14_Q9NP82.2_ -	14	73107550	73108162
chr14_P16632.1_ -	14	75131848	75132306
chr14_Q9H8W3.1_ -	14	76708950	76709581
chr14_O43676.2_ +	14	99902677	99902986
chr14_P55073.1_ +	14	101097529	101098422
chr15_P51452.1_ -	15	25035748	25036348
chr15_P02571.2_ -	15	42068294	42069465
chr15_P78317.1_ +	15	42810948	42811531
chr15_Q96D38.1_ +	15	47873514	47875427
chr15_O95202.1_ +	15	64887683	64889892
chr15_P35232.1_ +	15	70529968	70530818
chr15_P02571.3_ -	15	81191996	81193171
chr15_O75453.1_ -	15	87545331	87545822
chr15_P25398.2_ +	15	88550556	88551007
chr16_Q04984.1_ -	16	25981397	25981802
chr16_P25398.1_ +	16	66800781	66801040
chr16_Q96TA6.1_ +	16	67855500	67856177
chr16_Q02877.1_ -	16	1882700	1953870
chr17_P05092.3_ +	17	15350896	15351404
chr17_Q9UMD0.1_ -	17	18192259	18192506
chr17_P43487.1_ +	17	18752211	18752814
chr17_O60930.2_ -	17	20745741	20746566
chr17_Q9Y2P8.1_ -	17	25126643	25127677
chr17_Q99961.3_ +	17	27391277	27392424
chr17_Q15388.1_ -	17	30865735	30866212
chr17_O95183.1_ +	17	41636033	42150455
chr17_P30050.1_ -	17	55865821	55866150
chr17_Q99961.4_ -	17	63641981	63643134
chr19_P18621.1_ -	19	12114179	12114671
chr19_Q14593.26_ +	19	21092292	21093593
chr19_P49753.1_ +	19	41604037	41605302
N_PHB_HUMAN_1 -	19	42879247	42880085
N_SIL7_HUMAN_1 +	19	56379839	56381634
chr19_Q96IR2.95_ -	19	58034465	58264372
chr19_Q9HCG1.139_ -	19	58163761	58165671
N_UBCC_HUMAN_1 +	19	62988814	63071475
chr19_O95202.1_ +	19	63247495	63249730
chr19_P29316.5_ +	19	63802093	63802509
N_RS26_HUMAN_1 -	2	128320528	128320934
chr2_Q9BZB9.1_ -	2	131897649	131898779
chr2_P11940.2_ +	2	147061299	147063163
chr2_P11518.2_ +	2	159113055	159113908
chr2_O60220.1_ -	2	162641823	162642174
chr2_P43351.1_ -	2	179972438	179973642
chr2_P20839.2_ -	2	201710293	201711836
chr2_P54707.2_ +	2	218266718	218269632
chr2_Q14353.1_ -	2	232383087	232383654
chr2_P24534.2_ -	2	233302244	233302970
chr2_Q9Y237.1_ -	2	40459957	40460206
chr2_Q16550.1_ -	2	75731730	75732129
chr2_Q9BTM8.1_ +	2	82937395	82937995
chr20_Q9Y3C5.1_ -	20	14475676	14476171
chr20_P21266.1_ +	20	21429802	21430519
chr20_Q9UHA3.2_ -	20	30221597	30222135
N_COXM_HUMAN_1 +	20	33901899	33902197
chr20_P12751.1_ -	20	42528517	42528849
chr21_Q9Y3I8.1_ -	21	15123252	15124152
chr21_P31641.1_ +	21	19538526	19540421
chr22_P11518.1_ +	22	18159797	18160439
chr22_Q9NSD6.25_ +	22	21277102	21277446
chr22_O43767.1_ +	22	28334858	28335516
chr22_Q10570.1_ +	22	30995265	30998945
chr22_Q16795.1_ -	22	34623072	34624270
chr22_P30048.1_ -	22	37448547	37449367
chr22_Q9H3F4.1_ -	22	41502151	41503093
chr22_Q96Q11.1_ -	22	44566728	44568023
N_RL2B_HUMAN_1 +	22	49583896	49584262
chr3_Q9H2J4.2_ +	3	102913967	102914673
chr3_Q9BPX0.1_ -	3	109744904	109745391
chr3_Q9NT50.1_ +	3	142493745	142494594
chr3_Q9UH06.2_ -	3	142509010	142509395
chr3_P05092.10_ +	3	151184711	151185260
chr3_Q9UQ80.1_ -	3	158009740	158010981
chr3_P05787.5_ +	3	171695678	171697175
chr3_P20042.1_ -	3	186445890	186446928
chr3_Q9UBQ5.1_ +	3	24572157	24572845
chr3_P22830.1_ +	3	34888956	34890144
chr3_P17008.1_ +	3	37212694	37213136
chr3_Q969M7.1_ -	3	37159936	37160528
chr3_Q9Y3U8.1_ +	3	41971875	41972247
chr3_P05092.1_ +	3	44889806	44890345
chr3_P02570.3_ -	3	49885683	49886780
chr3_P05092.4_ +	3	57902506	57903043
chr4_P05787.1_ -	4	103868894	103870373
chr4_P38159.1_ -	4	110486753	110487880
chr4_Q9Y6G3.1_ -	4	120335727	120336124
chr10_O00581.1_ +	4	191199200	191199733
chr4_Q9ULK9.1_ +	4	56875675	56877525
chr4_Q06124.1_ -	4	83720225	83721558
chr4_P13051.1_ +	4	88306902	88307733
chr5_O15342.1_ +	5	132311909	132312191
chr5_P04406.5_ -	5	159309877	159310922
chr5_P11169.1_ -	5	167911931	167913149
chr5_Q9UG12.1_ -	5	178442122	178442598
chr5_Q03393.1_ -	5	178886688	178887037
chr5_Q9Y3B1.2_ -	5	42932837	42933516
chr5_P18621.2_ +	5	52235469	52236058
chr5_Q9Y254.1_ +	5	79351177	79351523
chr5_P17075.1_ +	5	96304355	96304547
chr6_P55855.5_ -	6	109045744	109046086
chr6_P10606.1_ -	6	136397260	136397689
chr6_P11518.6_ -	6	137263163	137263989
chr6_P25232.4_ +	6	149956656	149957172
chr6_Q9H2J4.1_ +	6	151190421	151191199
chr6_O60666.1_ -	6	158856373	158857054
chr6_Q93075.1_ -	6	158950453	158952567
chr6_P42766.1_ -	6	34339026	34339421
chr6_Q9UKK9.1_ -	6	36167455	36168169
chr6_Q15524.1_ -	6	613974	615173
chr6_P00354.1_ -	6	5762614	5763613
chr6_P06748.3_ -	6	70471789	70472719
chr6_P04818.1_ +	6	97207849	97208582
N_TFAM_HUMAN_1 +	7	1620632	1621423
N_TPIS_HUMAN_1 +	7	128483116	128483921
chr7_Q15325.1_ +	7	151456833	151457680
N_PRS8_HUMAN_1 +	7	30377363	30378650
chr7_Q9Y4T6.1_ -	7	39575243	39576144
chr7_Q9NW64.1_ +	7	56525652	56526665
chr7_P53007.2_ +	7	62447119	62448041
chr7_P53007.1_ -	7	62446772	62447709
chr7_P53007.3_ +	7	63028844	63029757
chr7_Q02878.2_ -	7	63239294	63240131
chr7_Q9BVT4.1_ -	7	63950148	63951165
chr7_Q9UHA3.1_ -	7	64437335	64437883
chr7_Q15388.1_ -	7	65655978	65656429
chr7_Q9UBS8.1_ -	7	98433962	98435414
chr8_P04406.2_ -	8	101631950	101632982
chr8_P39030.1_ +	8	130945647	130946278
chr8_P17075.1_ -	8	38410849	38411217
chr8_Q99942.1_ -	8	38577304	38577900
chr8_Q9H102.1_ -	8	48586058	48587224
chr8_Q9P0V9.1_ -	8	57551732	57553223
chr8_P06748.2_ +	8	68259966	68260850
chr8_P18621.3_ +	8	68481243	68481644
N_RS20_HUMAN_1 +	8	75056867	75057273
chr8_Q15366.1_ -	8	75677867	75678880
chr9_P12947.2_ +	9	109842215	109842651
chr9_P02433.2_ +	9	114164792	114165047
chr9_P23193.1_ -	9	32969506	32970252
chr9_Q03393.1_ -	9	40702859	40703253
chr9_Q99496.1_ -	9	6062177	6659861
chr9_Q04984.1_ +	9	93829380	93829734
chr9_Q14929.7_ +	9	96101870	96103469
chr9_P02383.2_ +	9	96925598	96925989
N_MYCM_HUMAN_1 +	X	106402354	106403413
chrX_P55084.1_ -	X	5233551	5235019
chrX_P02571.2_ -	X	53188521	53189597
chrX_Q9BVT4.1_ +	X	72905582	72906814
N_CNBP_HUMAN_1 +	X	73440726	73441293
chrX_Q01105.2_ +	X	83896786	83897407
chrX_P45880.2_ -	Y	5135120	5135959
